# Supplementary material for: 2-[(6-Nitro-1,3-benzodioxol-5-yl)methyl­idene]malononitrile
Source: Acta Crystallogr Sect E Struct Rep Online. 2011 Nov 30;67(Pt 12):o3469. doi: 10.1107/S1600536811049816 (PMC3239096; doi:10.1107/S1600536811049816)
Supplement: Supplementary file 2 [file e-67-o3469-Isup2.hkl]

#
# h,k,l, Fc-squared, Fo-squared, sigma(Fo-squared) and status flag
#
data_I
_shelx_title ' ADII91 in P-1'
_shelx_refln_list_code          4
_shelx_F_calc_maximum       94.65
_exptl_crystal_F_000       248.00
_reflns_d_resolution_high  0.6788
 
loop_
 _symmetry_equiv_pos_as_xyz
 'x, y, z'
 '-x, -y, -z'
 
_cell_length_a     7.0953
_cell_length_b     8.8847
_cell_length_c     9.2212
_cell_angle_alpha  84.470
_cell_angle_beta   67.634
_cell_angle_gamma  78.874
 
_shelx_F_squared_multiplier     1.000
 
loop_
 _refln_index_h
 _refln_index_k
 _refln_index_l
 _refln_F_squared_calc
 _refln_F_squared_meas
 _refln_F_squared_sigma
 _refln_observed_status
   1   0   0     1451.36     1240.58     17.64 o
   2   0   0      414.53      428.60      3.74 o
   3   0   0        4.29        2.93      0.12 o
   4   0   0       10.38       12.65      0.28 o
   5   0   0       14.31       14.31      0.35 o
   6   0   0      194.30      185.27      2.35 o
   7   0   0       50.29       50.43      1.15 o
   8   0   0        5.61        8.87      0.60 o
   9   0   0        0.20        0.15      0.60 o
  -9   1   0        1.53        2.24      0.79 o
  -8   1   0       23.37       23.87      1.14 o
  -7   1   0        3.38        2.99      0.33 o
  -6   1   0       15.19       16.43      0.51 o
  -5   1   0      130.83      118.45      1.59 o
  -4   1   0       88.63       94.94      1.11 o
  -3   1   0       36.50       46.34      0.59 o
  -2   1   0     1168.15     1128.90     10.17 o
  -1   1   0       63.20       68.08      0.63 o
   0   1   0      214.79      162.71      2.59 o
   1   1   0      328.95      336.27      2.76 o
   2   1   0      298.25      275.88      2.30 o
   3   1   0       81.35       73.74      0.70 o
   4   1   0      263.34      265.76      2.30 o
   5   1   0      285.65      290.64      2.94 o
   6   1   0      270.38      266.47      3.00 o
   7   1   0       17.02       17.02      0.55 o
   8   1   0        0.86        0.84      0.39 o
   9   1   0        0.08        0.25      0.58 o
  -9   2   0        0.00        0.00      0.46 o
  -8   2   0        6.74        8.76      0.74 o
  -7   2   0        0.12        0.07      0.21 o
  -6   2   0       12.80       12.10      0.57 o
  -5   2   0       36.52       33.60      0.65 o
  -4   2   0       22.80       26.64      0.61 o
  -3   2   0      955.78      948.91      9.62 o
  -2   2   0        5.23        9.09      0.20 o
  -1   2   0     1566.95     1463.76     12.53 o
   0   2   0      216.94      233.25      2.43 o
   1   2   0     1460.90     1328.65     16.86 o
   2   2   0       94.14       96.95      0.88 o
   3   2   0      244.90      262.43      2.34 o
   4   2   0       10.57        7.76      0.21 o
   5   2   0       60.77       57.22      0.74 o
   6   2   0      112.66      102.31      1.41 o
   7   2   0       40.96       43.69      0.91 o
   8   2   0        6.58        6.56      0.87 o
   9   2   0        4.49        4.15      0.91 o
  -8   3   0       35.83       41.85      1.58 o
  -7   3   0        5.67        4.98      0.42 o
  -6   3   0       27.69       27.89      0.79 o
  -5   3   0        4.91        5.63      0.30 o
  -4   3   0       50.42       56.60      0.88 o
  -3   3   0       69.84       80.52      0.94 o
  -2   3   0      337.08      377.19      3.52 o
  -1   3   0      166.28      147.58      1.48 o
   0   3   0     2123.11     1964.84     18.52 o
   1   3   0        5.77        9.08      0.17 o
   2   3   0      417.68      421.31      4.32 o
   3   3   0      344.13      372.81      3.43 o
   4   3   0       43.67       53.86      0.66 o
   5   3   0       38.23       42.17      0.59 o
   6   3   0        1.42        0.99      0.15 o
   7   3   0       46.34       43.55      1.02 o
   8   3   0       20.22       23.06      0.98 o
   9   3   0        3.65        4.44      0.93 o
  -8   4   0        0.06        0.04      0.63 o
  -7   4   0        1.90        2.47      0.41 o
  -6   4   0        1.53        0.75      0.33 o
  -5   4   0        1.02        0.17      0.16 o
  -4   4   0      192.14      170.61      2.18 o
  -3   4   0       58.71       68.42      0.90 o
  -2   4   0      144.50      152.59      1.61 o
  -1   4   0        0.36        0.41      0.05 o
   0   4   0        9.10        8.08      0.13 o
   1   4   0       13.63       12.15      0.22 o
   2   4   0       18.65       17.56      0.26 o
   3   4   0      601.64      655.29      6.71 o
   4   4   0        0.05       -0.03      0.05 o
   5   4   0        3.12        2.46      0.13 o
   6   4   0       13.23       11.83      0.38 o
   7   4   0        6.10        6.34      0.37 o
   8   4   0        1.91        1.87      0.57 o
   9   4   0        2.55        2.07      0.78 o
  -8   5   0        3.98        3.23      0.92 o
  -7   5   0        1.71        3.09      0.77 o
  -6   5   0        2.49        2.69      0.34 o
  -5   5   0        1.37        0.59      0.19 o
  -4   5   0        3.80        4.72      0.27 o
  -3   5   0        1.63        2.25      0.15 o
  -2   5   0       90.21       93.76      1.21 o
  -1   5   0      111.07      113.31      2.19 o
   0   5   0        6.53        7.52      0.16 o
   1   5   0       39.07       40.25      0.51 o
   2   5   0       15.53       19.00      0.28 o
   3   5   0        0.45        0.52      0.08 o
   4   5   0        1.06        1.10      0.15 o
   5   5   0       12.12       12.97      0.38 o
   6   5   0       79.79       79.66      1.45 o
   7   5   0        0.01        0.51      0.30 o
   8   5   0        0.56        0.91      0.40 o
   9   5   0        0.20       -0.08      0.58 o
  -7   6   0       17.56       21.52      1.64 o
  -6   6   0        3.29        4.02      0.63 o
  -5   6   0       23.97       24.65      0.76 o
  -4   6   0        3.01        3.73      0.29 o
  -3   6   0       19.39       17.42      0.58 o
  -2   6   0        0.46        0.79      0.08 o
  -1   6   0      137.75      138.30      1.81 o
   0   6   0       10.71        8.44      0.20 o
   1   6   0      461.46      495.80      5.03 o
   2   6   0        1.87        1.79      0.14 o
   3   6   0       13.40       13.99      0.29 o
   4   6   0        0.25        0.43      0.12 o
   5   6   0        0.29        0.64      0.15 o
   6   6   0        0.05       -0.18      0.25 o
   7   6   0       29.42       28.16      1.10 o
   8   6   0        4.27        5.42      0.62 o
   9   6   0        0.14        0.25      0.42 o
  -7   7   0        0.20        0.63      0.68 o
  -6   7   0        2.61        1.79      0.70 o
  -5   7   0        3.88        1.34      0.27 o
  -4   7   0       47.93       48.50      1.05 o
  -3   7   0        0.11        0.30      0.14 o
  -2   7   0       24.21       24.89      0.73 o
  -1   7   0       17.56       16.45      0.44 o
   0   7   0        3.70        3.48      0.16 o
   1   7   0        1.91        1.07      0.14 o
   2   7   0        2.99        4.07      0.17 o
   3   7   0      155.23      158.30      2.09 o
   4   7   0        0.15        0.11      0.13 o
   5   7   0       40.29       37.97      0.95 o
   6   7   0       38.55       41.09      1.06 o
   7   7   0        5.96        4.69      0.52 o
   8   7   0        3.90        3.76      0.65 o
  -6   8   0        0.14       -0.50      0.50 o
  -5   8   0        0.02       -0.27      0.34 o
  -4   8   0       25.00       25.12      2.86 o
  -3   8   0        1.70        1.54      0.35 o
  -2   8   0       53.34       55.35      1.52 o
  -1   8   0        1.52        1.20      0.23 o
   0   8   0       25.84       26.04      0.65 o
   1   8   0        0.19        0.44      0.24 o
   2   8   0       23.52       23.99      0.56 o
   3   8   0        0.02        0.02      0.13 o
   4   8   0        2.96        4.65      0.30 o
   5   8   0        0.08        0.49      0.24 o
   6   8   0       15.28       17.31      0.79 o
   7   8   0        0.00        0.32      0.35 o
   8   8   0       15.04       16.91      0.95 o
  -5   9   0        0.64        0.46      0.41 o
  -4   9   0        0.03       -0.06      0.32 o
  -3   9   0        0.85        0.73      0.35 o
  -2   9   0       11.47       10.11      0.62 o
  -1   9   0       50.82       53.49      1.46 o
   0   9   0       12.26       10.75      0.44 o
   1   9   0        1.77        2.73      0.23 o
   2   9   0        4.51        3.85      0.24 o
   3   9   0       45.95       42.06      0.90 o
   4   9   0       45.41       49.33      1.06 o
   5   9   0       11.60       12.21      0.73 o
   6   9   0       15.30       14.02      0.72 o
   7   9   0        3.11        3.38      0.48 o
   8   9   0        0.42        1.39      0.59 o
  -4  10   0        0.10       -0.09      0.38 o
  -3  10   0        9.25        9.24      0.73 o
  -2  10   0       19.07       15.92      0.83 o
  -1  10   0        3.09        2.51      0.39 o
   0  10   0        0.82        1.15      0.28 o
   1  10   0        0.06        0.23      0.23 o
   2  10   0        0.46        0.47      0.23 o
   3  10   0        6.34        6.57      0.40 o
   4  10   0       32.03       32.99      1.01 o
   5  10   0        0.50        0.19      0.26 o
   6  10   0        2.03        1.60      0.35 o
   7  10   0        1.86        2.04      0.48 o
  -3  11   0        0.01        0.16      0.34 o
  -2  11   0        7.08        5.47      0.82 o
  -1  11   0       17.20       16.48      0.81 o
   0  11   0        8.83        8.35      0.54 o
   1  11   0        7.37        8.41      0.51 o
   2  11   0        0.83        0.31      0.32 o
   3  11   0        0.22       -0.01      0.37 o
   4  11   0        3.44        3.46      0.36 o
   5  11   0        2.92        3.12      0.38 o
   6  11   0        4.17        3.96      0.44 o
  -2  12   0        0.95        2.46      0.65 o
  -1  12   0        3.46        4.19      0.50 o
   0  12   0        0.02       -0.01      0.43 o
   1  12   0        3.73        3.23      0.44 o
   2  12   0        0.13       -0.29      0.50 o
   3  12   0        0.53        0.30      0.27 o
   4  12   0        0.44        0.13      0.39 o
  -4 -12   1        0.06       -0.19      0.28 o
  -3 -12   1        0.17       -0.06      0.27 o
  -2 -12   1        5.84        5.90      0.52 o
  -1 -12   1        4.27        2.51      0.50 o
   0 -12   1        0.12       -0.29      0.29 o
   1 -12   1        2.57        2.76      0.48 o
   2 -12   1        0.81        0.15      0.54 o
  -6 -11   1        2.82        3.96      0.66 o
  -5 -11   1        0.71        0.59      0.30 o
  -4 -11   1        0.16        0.09      0.38 o
  -3 -11   1        0.05        0.21      0.52 o
  -2 -11   1        0.37       -0.02      0.23 o
  -1 -11   1        0.68        0.48      0.28 o
   0 -11   1        5.33        4.30      0.88 o
   1 -11   1        0.22        0.18      0.34 o
   2 -11   1        0.03        0.58      0.41 o
   3 -11   1        0.73        0.48      0.41 o
  -6 -10   1        0.63        0.20      0.30 o
  -5 -10   1        0.61        0.35      0.34 o
  -4 -10   1        6.86        6.97      0.50 o
  -3 -10   1        4.63        4.08      0.39 o
  -2 -10   1        0.04       -0.18      0.35 o
  -1 -10   1        1.92        2.20      0.33 o
   0 -10   1       10.11       10.87      0.78 o
   1 -10   1        0.05       -0.16      0.32 o
   2 -10   1        0.32       -0.06      0.33 o
   3 -10   1        0.00       -0.03      0.44 o
   4 -10   1        0.91        0.70      0.46 o
  -7  -9   1        0.90        0.93      0.40 o
  -6  -9   1        3.48        3.51      0.47 o
  -5  -9   1       12.57       11.70      0.66 o
  -4  -9   1        6.69        5.97      0.66 o
  -3  -9   1       31.60       32.13      0.99 o
  -2  -9   1       71.80       70.70      1.38 o
  -1  -9   1       17.27       16.05      0.53 o
   0  -9   1        5.89        5.99      0.45 o
   1  -9   1       11.61       12.10      0.85 o
   2  -9   1       59.83       62.65      1.74 o
   3  -9   1        6.66        6.96      0.72 o
   4  -9   1        2.19        2.44      0.48 o
   5  -9   1        0.01       -0.24      0.34 o
  -8  -8   1        7.73        8.27      0.75 o
  -7  -8   1        0.00        0.43      0.34 o
  -6  -8   1        1.92        2.39      0.40 o
  -5  -8   1        0.03       -0.05      0.26 o
  -4  -8   1      143.59      148.91      3.21 o
  -3  -8   1      100.32      104.82      1.90 o
  -2  -8   1        5.37        5.23      0.28 o
  -1  -8   1        1.99        2.24      0.21 o
   0  -8   1       19.34       17.90      0.55 o
   1  -8   1       43.21       46.46      1.29 o
   2  -8   1      256.40      253.34      5.21 o
   3  -8   1       67.31       64.97      1.80 o
   4  -8   1       17.31       17.68      0.90 o
   5  -8   1        1.33        2.01      0.47 o
   6  -8   1        0.13       -0.04      0.56 o
  -8  -7   1        0.97        1.41      0.47 o
  -7  -7   1        2.11        2.09      0.53 o
  -6  -7   1       11.87       11.58      0.69 o
  -5  -7   1        7.52        6.09      0.49 o
  -4  -7   1        6.79        7.47      0.38 o
  -3  -7   1       58.03       65.50      1.12 o
  -2  -7   1        0.23       -0.03      0.19 o
  -1  -7   1       56.24       55.46      0.83 o
   0  -7   1        0.99        1.05      0.15 o
   1  -7   1       15.72       15.03      0.44 o
   2  -7   1       87.57       83.91      1.69 o
   3  -7   1        0.72        1.30      0.33 o
   4  -7   1        0.00        0.02      0.17 o
   5  -7   1        0.07       -0.13      0.20 o
   6  -7   1        3.09        2.61      0.58 o
   7  -7   1        1.76        2.64      0.87 o
  -8  -6   1       18.81       18.64      1.03 o
  -7  -6   1        0.24        0.21      0.56 o
  -6  -6   1        0.00        0.09      0.32 o
  -5  -6   1        6.25        7.75      0.51 o
  -4  -6   1        2.86        1.79      0.18 o
  -3  -6   1       39.80       38.01      0.75 o
  -2  -6   1       41.81       45.38      0.86 o
  -1  -6   1      297.76      316.52      3.28 o
   0  -6   1      149.31      157.53      1.82 o
   1  -6   1      264.47      274.15      3.90 o
   2  -6   1        3.06        4.07      0.14 o
   3  -6   1       18.99       20.80      0.40 o
   4  -6   1        0.13        0.21      0.14 o
   5  -6   1       26.99       27.50      0.78 o
   6  -6   1        0.17        0.24      0.34 o
   7  -6   1       17.52       18.17      1.46 o
  -9  -5   1        1.35        0.12      0.61 o
  -8  -5   1        2.08        1.72      0.56 o
  -7  -5   1        1.34        0.26      0.42 o
  -6  -5   1       51.87       48.08      1.00 o
  -5  -5   1       10.35       12.83      0.56 o
  -4  -5   1      116.39      122.01      1.53 o
  -3  -5   1       16.07       17.87      0.39 o
  -2  -5   1       82.91       88.83      1.01 o
  -1  -5   1       34.10       31.19      0.48 o
   0  -5   1      188.76      193.17      2.04 o
   1  -5   1        3.71        2.95      0.10 o
   2  -5   1      246.18      244.18      2.92 o
   3  -5   1      101.03       98.97      1.01 o
   4  -5   1       41.72       34.84      0.60 o
   5  -5   1      185.65      170.00      2.45 o
   6  -5   1        4.74        3.51      0.35 o
   7  -5   1       13.91       12.91      1.24 o
   8  -5   1        0.00       -0.58      0.58 o
  -9  -4   1        0.84        1.17      0.71 o
  -8  -4   1        1.10        1.16      0.33 o
  -7  -4   1        0.15        0.14      0.19 o
  -6  -4   1       41.42       42.61      0.95 o
  -5  -4   1        6.94        7.24      0.24 o
  -4  -4   1       20.14       24.26      0.39 o
  -3  -4   1        1.14        0.56      0.07 o
  -2  -4   1        0.01        0.38      0.08 o
  -1  -4   1       49.95       64.20      1.24 o
   0  -4   1      115.91      132.53      1.62 o
   1  -4   1       19.60       17.55      0.29 o
   2  -4   1        0.04        0.11      0.06 o
   3  -4   1       19.84       17.48      0.33 o
   4  -4   1       39.41       33.65      0.65 o
   5  -4   1       25.06       21.81      0.52 o
   6  -4   1        4.16        3.04      0.31 o
   7  -4   1        0.04        0.48      0.29 o
   8  -4   1        2.01        2.04      0.53 o
  -9  -3   1        3.14        4.59      1.00 o
  -8  -3   1       11.83       13.06      2.83 o
  -7  -3   1        4.21        4.30      0.35 o
  -6  -3   1       39.56       37.83      0.78 o
  -5  -3   1        6.53        4.63      0.20 o
  -4  -3   1       46.21       45.79      0.60 o
  -3  -3   1       16.39       19.92      0.28 o
  -2  -3   1        2.95        2.32      0.14 o
  -1  -3   1     1104.84     1141.41     10.33 o
   0  -3   1      120.45      131.16      1.23 o
   1  -3   1     1422.27     1358.64     11.56 o
   2  -3   1      233.74      237.02      2.13 o
   3  -3   1       31.56       39.35      0.51 o
   4  -3   1       11.02        9.57      0.30 o
   5  -3   1        5.08        5.47      0.29 o
   6  -3   1       50.43       46.33      1.06 o
   7  -3   1       16.52       18.86      0.68 o
   8  -3   1       19.38       20.22      1.08 o
   9  -3   1        0.33        1.05      0.50 o
  -9  -2   1        9.01       11.20      1.31 o
  -8  -2   1        0.03        0.07      0.38 o
  -7  -2   1        7.31        7.64      0.39 o
  -6  -2   1        0.19        0.30      0.17 o
  -5  -2   1      188.27      172.38      1.99 o
  -4  -2   1       10.44        8.31      0.21 o
  -3  -2   1      241.17      265.04      2.38 o
  -2  -2   1      547.43      569.67      4.94 o
  -1  -2   1      246.66      248.06      2.17 o
   0  -2   1       87.43       70.80      0.63 o
   1  -2   1        8.26       13.08      0.17 o
   2  -2   1      186.60      167.84      1.73 o
   3  -2   1     1125.49     1211.35     11.04 o
   4  -2   1        5.77        7.49      0.22 o
   5  -2   1      186.86      176.33      2.23 o
   6  -2   1        0.51        0.76      0.21 o
   7  -2   1        1.16        1.07      0.25 o
   8  -2   1       12.35       14.28      1.57 o
   9  -2   1        1.07        1.69      0.90 o
  -9  -1   1        2.40        2.45      0.89 o
  -8  -1   1        2.03        1.53      0.66 o
  -7  -1   1        0.80        0.81      0.22 o
  -6  -1   1       61.59       54.86      1.03 o
  -5  -1   1        1.24        1.45      0.13 o
  -4  -1   1      105.36      108.74      1.68 o
  -3  -1   1      134.81      165.80      1.63 o
  -2  -1   1     1097.74     1098.06      9.97 o
  -1  -1   1     1330.83     1250.47     11.38 o
   0  -1   1      124.25      131.89      1.10 o
   1  -1   1      343.75      323.28      2.96 o
   2  -1   1       22.84       29.31      0.36 o
   3  -1   1        0.14        1.25      0.09 o
   4  -1   1        0.23        0.28      0.09 o
   5  -1   1      239.42      228.35      2.78 o
   6  -1   1        0.00       -0.14      0.14 o
   7  -1   1        0.52        0.53      0.22 o
   8  -1   1       20.09       22.38      1.16 o
   9  -1   1       14.03       13.32      0.98 o
  -9   0   1        1.93        3.40      0.96 o
  -8   0   1        3.08        2.65      0.50 o
  -7   0   1       35.65       34.53      0.93 o
  -6   0   1       25.67       24.72      0.64 o
  -5   0   1       15.01       14.04      0.35 o
  -4   0   1       81.68       87.75      1.05 o
  -3   0   1       98.33      100.77      1.13 o
  -2   0   1      209.45      227.26      2.04 o
  -1   0   1      348.40      333.67      2.91 o
   0   0   1     1739.50     1218.50     15.94 o
   1   0   1       29.76       26.71      0.27 o
   2   0   1      215.36      224.64      2.11 o
   3   0   1       11.23        8.50      0.18 o
   4   0   1      125.11      127.50      1.32 o
   5   0   1       94.00       81.98      1.67 o
   6   0   1        2.30        1.52      0.24 o
   7   0   1        1.15        1.93      0.22 o
   8   0   1       15.23       12.78      0.59 o
   9   0   1        4.65        5.29      0.93 o
  -9   1   1        4.69        5.44      1.08 o
  -8   1   1        0.18        0.36      0.42 o
  -7   1   1        8.17        8.13      0.47 o
  -6   1   1       47.34       41.68      1.17 o
  -5   1   1     1052.78      961.93     12.52 o
  -4   1   1        4.42        4.35      0.18 o
  -3   1   1      160.08      143.85      1.55 o
  -2   1   1      259.32      276.90      2.61 o
  -1   1   1      651.97      622.84      5.68 o
   0   1   1       37.01       34.83      0.37 o
   1   1   1      294.41      286.41      2.85 o
   2   1   1     3265.46     2917.87     23.85 o
   3   1   1      357.71      348.06      3.06 o
   4   1   1      126.00      133.18      1.28 o
   5   1   1       92.51       85.07      0.95 o
   6   1   1      291.54      273.43      3.13 o
   7   1   1       27.79       27.70      0.68 o
   8   1   1       16.79       16.09      0.64 o
   9   1   1        0.19        0.04      0.53 o
  -8   2   1        0.11        0.06      0.42 o
  -7   2   1        8.88        7.48      0.47 o
  -6   2   1        9.84       10.43      0.48 o
  -5   2   1        1.89        1.47      0.22 o
  -4   2   1       82.05       78.65      1.04 o
  -3   2   1       90.07       93.83      1.08 o
  -2   2   1       90.80       99.15      1.02 o
  -1   2   1        5.50        0.76      0.09 o
   0   2   1     1783.25     1699.45     20.34 o
   1   2   1     4537.15     3638.11     96.43 o
   2   2   1       93.91      113.28      1.13 o
   3   2   1      515.75      518.96      4.76 o
   4   2   1       55.26       54.52      0.63 o
   5   2   1        0.37        0.27      0.09 o
   6   2   1      140.06      130.45      1.59 o
   7   2   1        0.42        0.47      0.18 o
   8   2   1       22.75       20.53      0.71 o
   9   2   1        2.40        2.78      0.77 o
  -8   3   1       13.58       13.12      1.15 o
  -7   3   1        3.68        3.55      0.46 o
  -6   3   1       12.83       14.69      0.61 o
  -5   3   1      184.23      174.63      2.48 o
  -4   3   1       42.11       40.17      0.65 o
  -3   3   1        0.19        0.03      0.08 o
  -2   3   1       16.69       17.17      0.27 o
  -1   3   1       15.25       22.24      0.32 o
   0   3   1       91.35       83.78      0.96 o
   1   3   1     3530.02     3182.22     84.54 o
   2   3   1     1088.71     1065.37     15.96 o
   3   3   1        0.58        1.78      0.10 o
   4   3   1       85.31       90.79      1.31 o
   5   3   1        7.01        7.83      0.21 o
   6   3   1       16.44       18.02      0.42 o
   7   3   1       20.81       21.80      0.57 o
   8   3   1       14.30       14.27      0.58 o
   9   3   1       13.77       15.44      1.38 o
  -8   4   1        0.10       -0.59      0.59 o
  -7   4   1       24.83       27.70      1.21 o
  -6   4   1       14.15       15.68      0.74 o
  -5   4   1        5.82        5.44      0.32 o
  -4   4   1      105.99      107.90      1.49 o
  -3   4   1      135.59      153.42      1.78 o
  -2   4   1      218.51      234.86      2.55 o
  -1   4   1      137.03      121.85      1.17 o
   0   4   1      112.60      113.79      1.23 o
   1   4   1       99.23       98.28      3.04 o
   2   4   1      530.67      561.11      8.48 o
   3   4   1      306.65      310.34      3.23 o
   4   4   1       20.24       28.83      0.52 o
   5   4   1       13.52       12.33      0.26 o
   6   4   1        8.37        7.85      0.29 o
   7   4   1        0.37        0.19      0.15 o
   8   4   1       22.11       22.08      0.76 o
   9   4   1        0.73        0.67      0.61 o
  -7   5   1        2.37        3.63      0.82 o
  -6   5   1        0.16        0.33      0.30 o
  -5   5   1        5.42        4.43      0.30 o
  -4   5   1       21.68       19.08      0.51 o
  -3   5   1       43.68       43.73      0.71 o
  -2   5   1      239.88      238.23      2.46 o
  -1   5   1       86.15       78.26      1.11 o
   0   5   1        0.03        0.15      0.05 o
   1   5   1       25.36       26.35      0.51 o
   2   5   1        1.38        0.94      0.09 o
   3   5   1       61.62       59.85      0.70 o
   4   5   1        6.86        7.55      0.22 o
   5   5   1       11.44       15.43      0.45 o
   6   5   1       46.05       46.27      0.97 o
   7   5   1        3.96        5.17      0.41 o
   8   5   1        1.17        2.17      0.44 o
   9   5   1        1.37        1.62      0.50 o
  -7   6   1        4.63        5.52      0.98 o
  -6   6   1        7.90        8.26      0.78 o
  -5   6   1       29.45       30.11      0.84 o
  -4   6   1        3.76        3.90      0.30 o
  -3   6   1       10.77       10.41      0.38 o
  -2   6   1       13.54       13.32      0.29 o
  -1   6   1        2.52        3.02      0.16 o
   0   6   1       70.90       70.63      0.91 o
   1   6   1      352.23      354.77      4.25 o
   2   6   1       75.38       69.73      1.20 o
   3   6   1       35.82       37.82      0.48 o
   4   6   1       16.98       19.29      0.40 o
   5   6   1       17.56       20.07      0.55 o
   6   6   1        0.75        1.06      0.24 o
   7   6   1       14.59       15.85      1.13 o
   8   6   1        2.51        1.95      1.10 o
   9   6   1       12.87       13.22      2.07 o
  -6   7   1       15.43       17.61      1.43 o
  -5   7   1       14.66       13.68      1.00 o
  -4   7   1       64.64       66.03      1.31 o
  -3   7   1        0.03        0.29      0.22 o
  -2   7   1        9.37        7.82      0.62 o
  -1   7   1        4.89        4.13      0.28 o
   0   7   1        0.88        0.62      0.12 o
   1   7   1        9.43        9.38      0.17 o
   2   7   1       36.90       38.54      0.98 o
   3   7   1       12.54       11.13      0.23 o
   4   7   1       12.16       12.23      0.35 o
   5   7   1        4.84        5.21      0.36 o
   6   7   1       10.22        9.83      0.51 o
   7   7   1       15.17       15.94      0.67 o
   8   7   1        0.08        0.04      0.32 o
   9   7   1        0.62        0.60      0.44 o
  -6   8   1        2.79        3.42      0.89 o
  -5   8   1        0.07        0.48      0.38 o
  -4   8   1        1.21        1.28      0.42 o
  -3   8   1        0.88        1.16      0.33 o
  -2   8   1       10.07        9.69      0.56 o
  -1   8   1       68.85       71.57      1.42 o
   0   8   1       79.24       83.84      1.52 o
   1   8   1      190.00      195.78      2.67 o
   2   8   1       55.42       59.58      0.98 o
   3   8   1        3.50        3.76      0.34 o
   4   8   1        2.53        2.50      0.19 o
   5   8   1        7.68        7.68      0.34 o
   6   8   1        1.64        1.07      0.26 o
   7   8   1        8.96        9.28      0.67 o
   8   8   1        1.95        3.37      0.50 o
  -5   9   1        3.65        3.27      0.59 o
  -4   9   1        1.69        1.60      0.47 o
  -3   9   1        0.00       -0.02      0.28 o
  -2   9   1        2.48        2.62      0.59 o
  -1   9   1       17.46       19.17      0.76 o
   0   9   1        2.81        2.59      0.24 o
   1   9   1       19.43       20.65      0.53 o
   2   9   1       19.43       20.69      0.50 o
   3   9   1       30.18       30.45      0.64 o
   4   9   1        7.74        8.63      0.40 o
   5   9   1        9.65        9.21      0.46 o
   6   9   1       21.43       20.45      0.84 o
   7   9   1        9.44       10.47      0.57 o
   8   9   1        1.30        2.36      0.47 o
  -4  10   1        0.47        1.07      0.51 o
  -3  10   1        0.61        0.35      0.36 o
  -2  10   1       62.32       60.62      1.73 o
  -1  10   1       42.29       42.61      1.28 o
   0  10   1        6.39        5.63      0.42 o
   1  10   1       20.02       20.34      0.57 o
   2  10   1        0.80        1.07      0.17 o
   3  10   1        1.58        2.63      0.21 o
   4  10   1       70.71       73.98      1.38 o
   5  10   1        8.80       10.32      0.54 o
   6  10   1        1.46        1.08      0.29 o
   7  10   1        0.22        0.22      0.28 o
  -3  11   1        0.02       -0.35      0.45 o
  -2  11   1        4.96        4.14      0.52 o
  -1  11   1       26.36       27.30      1.04 o
   0  11   1        0.42        0.75      0.30 o
   1  11   1        0.44        0.44      0.23 o
   2  11   1        1.15        0.85      0.18 o
   3  11   1       19.23       19.56      0.54 o
   4  11   1       17.20       16.95      0.64 o
   5  11   1        2.01        1.83      0.47 o
   6  11   1        7.61        8.28      0.53 o
  -1  12   1        0.04       -0.44      0.73 o
   0  12   1        0.08        0.42      0.29 o
   1  12   1        9.42        9.71      1.13 o
   2  12   1        0.00       -0.04      0.32 o
   3  12   1        0.06        0.18      0.36 o
   4  12   1        7.37        5.61      0.63 o
   5  12   1        1.38        1.24      0.48 o
  -3 -12   2        4.85        5.32      0.52 o
  -2 -12   2        0.01       -0.18      0.28 o
  -1 -12   2        0.07       -0.32      0.32 o
   0 -12   2        2.72        2.32      0.46 o
   1 -12   2        0.09        0.28      0.37 o
   2 -12   2        2.67        2.97      0.75 o
  -5 -11   2        0.02       -0.18      0.30 o
  -4 -11   2        0.30       -0.04      0.30 o
  -3 -11   2        0.40       -0.22      0.25 o
  -2 -11   2        0.02       -0.08      0.26 o
  -1 -11   2        2.89        3.78      0.45 o
   0 -11   2       17.42       20.61      1.34 o
   1 -11   2        0.09       -0.21      0.29 o
   2 -11   2        0.82        0.82      0.39 o
   3 -11   2        1.38        2.47      0.62 o
  -6 -10   2        0.30        0.59      0.36 o
  -5 -10   2        6.45        5.83      0.56 o
  -4 -10   2        4.66        4.05      0.46 o
  -3 -10   2        1.01        0.41      0.28 o
  -2 -10   2        0.02       -0.23      0.23 o
  -1 -10   2        9.45        9.06      0.57 o
   0 -10   2       17.23       14.78      0.74 o
   1 -10   2        7.93        8.97      0.62 o
   2 -10   2        7.78        7.31      0.60 o
   3 -10   2        0.07       -0.27      0.27 o
   4 -10   2        0.04       -0.01      0.38 o
   5 -10   2        0.00        0.56      0.65 o
  -7  -9   2        0.13        0.64      0.41 o
  -6  -9   2        0.13       -0.23      0.36 o
  -5  -9   2        0.41        1.05      0.35 o
  -4  -9   2        9.83       11.57      0.65 o
  -3  -9   2       14.84       15.62      0.71 o
  -2  -9   2        0.05       -0.08      0.21 o
  -1  -9   2       30.30       33.92      1.07 o
   0  -9   2       16.88       16.09      0.83 o
   1  -9   2        6.10        5.47      0.48 o
   2  -9   2       21.22       20.60      0.91 o
   3  -9   2       10.76       11.57      0.75 o
   4  -9   2        8.99        9.33      0.73 o
   5  -9   2        3.05        2.75      0.53 o
  -7  -8   2        4.97        5.62      0.72 o
  -6  -8   2        2.51        2.94      0.49 o
  -5  -8   2       15.41       17.07      0.81 o
  -4  -8   2       12.18       13.77      0.70 o
  -3  -8   2       34.18       31.24      1.01 o
  -2  -8   2        3.73        5.37      0.56 o
  -1  -8   2        0.00        0.19      0.16 o
   0  -8   2       19.88       18.82      0.60 o
   1  -8   2        6.59        6.56      0.73 o
   2  -8   2       22.83       24.68      0.96 o
   3  -8   2        9.40        9.96      0.66 o
   4  -8   2        3.46        2.38      0.56 o
   5  -8   2        1.08        1.36      0.31 o
   6  -8   2        1.13        0.91      0.67 o
  -8  -7   2        7.83        9.08      1.49 o
  -7  -7   2        1.30        0.99      0.56 o
  -6  -7   2        2.76        2.98      0.45 o
  -5  -7   2       53.99       58.44      2.54 o
  -4  -7   2      127.71      122.15      2.78 o
  -3  -7   2      153.75      153.17      2.36 o
  -2  -7   2       50.08       52.39      0.97 o
  -1  -7   2        4.08        3.07      0.19 o
   0  -7   2        1.81        1.73      0.16 o
   1  -7   2       24.19       21.33      0.56 o
   2  -7   2       42.76       44.59      0.76 o
   3  -7   2       52.25       50.77      1.04 o
   4  -7   2        0.16        0.16      0.19 o
   5  -7   2        0.69        0.41      0.42 o
   6  -7   2        1.14        0.43      0.43 o
   7  -7   2        0.72       -0.53      0.53 o
  -8  -6   2        8.50       10.54      0.86 o
  -7  -6   2       13.70       16.64      0.93 o
  -6  -6   2        0.03        0.05      0.26 o
  -5  -6   2        0.24        0.18      0.25 o
  -4  -6   2        8.71       10.12      0.64 o
  -3  -6   2       54.16       58.12      1.06 o
  -2  -6   2        0.02        0.05      0.09 o
  -1  -6   2      109.06      112.15      1.60 o
   0  -6   2       50.43       46.92      0.75 o
   1  -6   2       38.82       31.15      0.46 o
   2  -6   2      214.87      214.01      2.57 o
   3  -6   2      104.37      108.03      1.33 o
   4  -6   2        0.25        0.32      0.16 o
   5  -6   2       14.81       13.67      0.54 o
   6  -6   2        1.22        1.05      0.33 o
   7  -6   2        0.03        0.87      0.60 o
   8  -6   2        0.30        1.59      0.82 o
  -8  -5   2        0.33        0.18      0.63 o
  -7  -5   2        1.40        0.99      0.27 o
  -6  -5   2       21.46       19.09      0.60 o
  -5  -5   2       54.77       46.12      0.96 o
  -4  -5   2       97.45       91.86      1.24 o
  -3  -5   2       25.19       25.33      0.40 o
  -2  -5   2       60.37       66.58      0.88 o
  -1  -5   2       14.59       11.71      0.21 o
   0  -5   2       49.53       50.63      0.56 o
   1  -5   2        2.46        2.57      0.12 o
   2  -5   2       34.59       31.55      0.45 o
   3  -5   2       18.74       21.41      0.38 o
   4  -5   2       17.32       17.31      0.35 o
   5  -5   2        7.53        4.85      0.28 o
   6  -5   2        3.47        2.31      0.27 o
   7  -5   2        0.01        0.20      0.26 o
   8  -5   2        0.22        1.05      0.72 o
  -8  -4   2       13.76       15.53      1.37 o
  -7  -4   2        5.03        5.94      0.68 o
  -6  -4   2       36.87       33.10      0.84 o
  -5  -4   2       16.99       15.70      0.45 o
  -4  -4   2       11.07        9.44      0.25 o
  -3  -4   2       24.60       24.40      0.41 o
  -2  -4   2      301.89      304.82      3.25 o
  -1  -4   2      287.54      309.65      3.28 o
   0  -4   2      798.02      851.19      9.73 o
   1  -4   2       10.11       13.22      0.20 o
   2  -4   2      176.96      190.42      1.75 o
   3  -4   2        0.04        0.21      0.07 o
   4  -4   2        1.31        1.75      0.15 o
   5  -4   2       33.67       36.52      0.71 o
   6  -4   2        0.08        0.31      0.25 o
   7  -4   2        0.00       -0.21      0.34 o
   8  -4   2       28.73       30.17      1.55 o
  -8  -3   2        7.84        5.52      0.93 o
  -7  -3   2        4.77        3.84      0.36 o
  -6  -3   2       27.37       24.56      0.63 o
  -5  -3   2       11.96        7.58      0.32 o
  -4  -3   2       37.46       39.88      0.62 o
  -3  -3   2        5.70        8.12      0.21 o
  -2  -3   2       22.60       24.83      0.34 o
  -1  -3   2      234.95      255.32      2.40 o
   0  -3   2       21.49       18.77      0.24 o
   1  -3   2        0.09        0.01      0.04 o
   2  -3   2       47.54       51.32      0.53 o
   3  -3   2        0.03        0.18      0.06 o
   4  -3   2       36.47       37.89      0.60 o
   5  -3   2       13.56       19.00      0.49 o
   6  -3   2       81.75       67.33      1.35 o
   7  -3   2        0.60        0.30      0.22 o
   8  -3   2        2.12        1.42      0.80 o
   9  -3   2        0.03       -0.03      0.40 o
  -8  -2   2        0.26        0.25      0.51 o
  -7  -2   2        0.15        0.56      0.24 o
  -6  -2   2        0.39        0.18      0.17 o
  -5  -2   2       33.88       32.84      0.65 o
  -4  -2   2      127.11      133.63      1.65 o
  -3  -2   2      340.39      366.01      3.46 o
  -2  -2   2        8.72        5.18      0.14 o
  -1  -2   2      280.08      298.98      2.79 o
   0  -2   2      158.61      165.40      1.49 o
   1  -2   2      617.38      593.76      5.06 o
   2  -2   2       79.67       71.93      0.73 o
   3  -2   2      636.51      656.87      6.40 o
   4  -2   2      219.36      211.18      2.24 o
   5  -2   2        8.97        9.33      0.40 o
   6  -2   2        0.15        0.12      0.17 o
   7  -2   2        7.55        4.89      0.37 o
   8  -2   2        6.91        8.70      0.72 o
   9  -2   2        4.15        4.32      0.66 o
  -8  -1   2       17.59       23.93      1.69 o
  -7  -1   2       28.57       30.89      0.88 o
  -6  -1   2       58.33       53.43      1.04 o
  -5  -1   2       10.47        9.75      0.51 o
  -4  -1   2       28.11       29.11      0.51 o
  -3  -1   2        4.71        8.07      0.27 o
  -2  -1   2     1016.05     1020.28      9.31 o
  -1  -1   2      815.39      793.52      7.70 o
   0  -1   2       29.02       31.45      0.30 o
   1  -1   2      807.24      802.52      6.44 o
   2  -1   2       75.13       71.94      0.71 o
   3  -1   2      325.41      360.77      3.39 o
   4  -1   2       98.85      103.93      1.19 o
   5  -1   2       30.91       37.32      0.61 o
   6  -1   2        0.03       -0.15      0.15 o
   7  -1   2       18.14       17.55      0.61 o
   8  -1   2        0.01       -0.07      0.22 o
   9  -1   2       13.12       15.24      0.97 o
  -8   0   2       19.62       19.89      2.66 o
  -7   0   2        8.48       10.23      0.53 o
  -6   0   2       15.29       13.94      0.54 o
  -5   0   2       10.35       11.81      0.34 o
  -4   0   2       18.95       18.20      0.31 o
  -3   0   2      205.06      228.13      2.23 o
  -2   0   2       89.84       89.85      0.94 o
  -1   0   2      258.51      285.31      2.52 o
   0   0   2       29.16       25.48      0.26 o
   1   0   2     1786.48     1616.74     13.83 o
   2   0   2      171.35      164.75      1.67 o
   3   0   2     1963.45     1985.75     19.14 o
   4   0   2      621.53      685.66      6.74 o
   5   0   2       44.41       47.16      0.88 o
   6   0   2       53.33       54.33      0.90 o
   7   0   2        2.97        2.79      0.30 o
   8   0   2       43.23       46.10      0.98 o
   9   0   2        1.14        1.97      0.74 o
  -8   1   2        2.61        2.59      0.54 o
  -7   1   2        4.05        5.64      0.44 o
  -6   1   2        0.12        0.19      0.20 o
  -5   1   2      222.77      222.36      2.78 o
  -4   1   2       38.08       37.44      0.66 o
  -3   1   2      375.81      364.58      3.69 o
  -2   1   2       64.02       76.95      0.83 o
  -1   1   2        2.46        1.19      0.07 o
   0   1   2     3542.17     2981.27     22.07 o
   1   1   2      604.62      581.14      4.74 o
   2   1   2      344.26      361.11      3.14 o
   3   1   2      828.37      821.76      7.49 o
   4   1   2      305.57      316.26      3.00 o
   5   1   2       37.09       32.04      0.48 o
   6   1   2      123.39      118.62      1.48 o
   7   1   2        8.20        6.98      0.43 o
   8   1   2        1.55        1.27      0.24 o
   9   1   2       19.23       21.28      1.55 o
  10   1   2        0.33        0.24      0.65 o
  -8   2   2        0.17        0.64      0.46 o
  -7   2   2        1.17        0.88      0.40 o
  -6   2   2        1.44        0.61      0.23 o
  -5   2   2       27.73       28.75      0.68 o
  -4   2   2        2.69        3.16      0.19 o
  -3   2   2       60.87       55.66      0.77 o
  -2   2   2        5.25        3.37      0.12 o
  -1   2   2        2.26        2.98      0.09 o
   0   2   2     5958.66     4836.92     62.62 o
   1   2   2     8959.14     6849.60    186.86 o
   2   2   2     1579.85     1614.59     21.55 o
   3   2   2      291.73      312.24      3.06 o
   4   2   2       37.31       37.79      0.47 o
   5   2   2      128.36      128.04      1.40 o
   6   2   2       25.96       25.81      0.49 o
   7   2   2       15.69       15.16      0.58 o
   8   2   2        2.54        2.86      0.28 o
   9   2   2        0.09        0.38      0.44 o
  10   2   2        0.01        0.52      0.65 o
  -8   3   2        0.41        0.51      0.70 o
  -7   3   2        0.64        0.61      0.39 o
  -6   3   2        0.43        0.59      0.24 o
  -5   3   2      142.77      140.77      2.10 o
  -4   3   2      103.26      102.15      1.43 o
  -3   3   2       32.05       29.17      0.46 o
  -2   3   2        0.02        0.14      0.07 o
  -1   3   2        7.79        6.42      0.15 o
   0   3   2       14.49       13.69      0.19 o
   1   3   2     1320.56     1304.05     19.86 o
   2   3   2      270.15      275.12      4.21 o
   3   3   2       80.90       88.49      0.91 o
   4   3   2       44.08       45.30      0.55 o
   5   3   2      217.02      221.11      2.41 o
   6   3   2      302.87      305.36      3.34 o
   7   3   2       59.01       59.66      1.07 o
   8   3   2       44.35       46.37      0.96 o
   9   3   2        0.13        0.54      0.39 o
  10   3   2        2.18        1.57      0.77 o
  -7   4   2        4.57        5.26      0.96 o
  -6   4   2        0.81        0.53      0.27 o
  -5   4   2        0.49        0.24      0.19 o
  -4   4   2       52.13       53.28      0.97 o
  -3   4   2      221.67      212.97      2.41 o
  -2   4   2        0.00        0.03      0.07 o
  -1   4   2      135.25      135.70      1.31 o
   0   4   2      148.76      140.95      1.62 o
   1   4   2       69.86       77.63      2.52 o
   2   4   2       60.28       57.18      1.99 o
   3   4   2      150.85      150.45      1.99 o
   4   4   2      177.21      175.93      1.91 o
   5   4   2       49.15       47.83      0.80 o
   6   4   2       15.92       14.67      0.42 o
   7   4   2       33.74       30.94      0.66 o
   8   4   2       23.57       25.54      0.69 o
   9   4   2        7.69        5.95      0.67 o
  10   4   2        2.34        3.27      0.84 o
  -7   5   2        8.95        8.88      1.18 o
  -6   5   2        0.01       -0.34      0.34 o
  -5   5   2        5.18        5.89      0.40 o
  -4   5   2       42.72       44.59      0.87 o
  -3   5   2       31.35       26.87      0.52 o
  -2   5   2       72.02       84.25      1.03 o
  -1   5   2       21.68       25.17      0.52 o
   0   5   2      131.84      145.92      1.58 o
   1   5   2       23.72       24.73      0.48 o
   2   5   2        0.00       -0.13      0.20 o
   3   5   2      487.12      496.98      7.55 o
   4   5   2       17.70       23.68      0.34 o
   5   5   2       46.05       44.92      0.76 o
   6   5   2        0.22        0.30      0.16 o
   7   5   2       18.97       17.76      1.10 o
   8   5   2        0.23        0.71      0.30 o
   9   5   2        3.37        2.52      0.53 o
  -7   6   2        3.14        3.51      0.99 o
  -6   6   2        0.01       -0.14      0.41 o
  -5   6   2        0.30        0.17      0.23 o
  -4   6   2       38.48       35.97      0.88 o
  -3   6   2        1.47        0.85      0.18 o
  -2   6   2        3.15        5.81      0.39 o
  -1   6   2       15.94       19.38      0.46 o
   0   6   2        5.55        6.64      0.18 o
   1   6   2       62.90       70.60      1.22 o
   2   6   2       85.79       94.45      3.21 o
   3   6   2       59.12       65.71      1.15 o
   4   6   2       16.92       16.03      0.33 o
   5   6   2       25.92       27.49      0.54 o
   6   6   2       11.90       12.87      0.57 o
   7   6   2        0.04       -0.10      0.31 o
   8   6   2       11.80       12.86      0.73 o
   9   6   2        1.89        2.92      0.52 o
  -6   7   2        3.03        4.07      0.89 o
  -5   7   2        2.68        2.19      0.34 o
  -4   7   2        8.11        8.46      0.44 o
  -3   7   2       35.77       36.40      1.83 o
  -2   7   2       75.26       74.81      2.72 o
  -1   7   2       25.13       26.30      0.60 o
   0   7   2       49.61       50.26      0.85 o
   1   7   2        4.31        5.07      0.14 o
   2   7   2       62.08       61.39      2.39 o
   3   7   2       13.00       12.69      0.33 o
   4   7   2       99.69       91.18      1.38 o
   5   7   2        3.15        1.74      0.16 o
   6   7   2        2.78        2.28      0.27 o
   7   7   2       15.68       16.08      0.65 o
   8   7   2        0.33        0.29      0.26 o
   9   7   2        0.35       -0.01      0.70 o
  -5   8   2        0.01        0.46      0.39 o
  -4   8   2       12.35       14.81      0.86 o
  -3   8   2        0.40        0.77      0.32 o
  -2   8   2        0.56        0.92      0.28 o
  -1   8   2        3.00        3.12      0.27 o
   0   8   2        2.74        2.88      0.28 o
   1   8   2       36.81       39.58      0.75 o
   2   8   2       41.34       36.39      0.95 o
   3   8   2        0.23        0.64      0.43 o
   4   8   2       21.26       17.50      0.49 o
   5   8   2        1.55        1.88      0.19 o
   6   8   2        1.05        1.24      0.23 o
   7   8   2       20.28       22.01      0.77 o
   8   8   2        0.57        0.25      0.27 o
   9   8   2        0.09       -0.33      0.33 o
  -5   9   2        1.52        1.72      0.51 o
  -4   9   2       27.29       22.55      1.09 o
  -3   9   2        2.74        2.83      0.46 o
  -2   9   2        0.21       -0.01      0.25 o
  -1   9   2        0.20       -0.05      0.26 o
   0   9   2        6.87        8.14      0.37 o
   1   9   2       13.68       14.67      0.42 o
   2   9   2        6.18        6.67      0.43 o
   3   9   2       40.89       40.84      1.23 o
   4   9   2        9.28       10.62      0.30 o
   5   9   2        0.53        0.32      0.14 o
   6   9   2        1.95        1.39      0.25 o
   7   9   2       25.42       25.99      0.85 o
   8   9   2        1.27        0.51      0.31 o
  -4  10   2        0.00       -0.36      0.36 o
  -3  10   2        9.59       10.82      1.10 o
  -2  10   2        6.83        6.41      0.91 o
  -1  10   2        3.78        4.41      0.42 o
   0  10   2        3.78        3.30      0.34 o
   1  10   2        2.50        2.43      0.22 o
   2  10   2        3.64        2.69      0.28 o
   3  10   2       15.09       14.20      0.54 o
   4  10   2        3.15        2.65      0.20 o
   5  10   2        1.08        0.49      0.23 o
   6  10   2        0.37        0.09      0.22 o
   7  10   2        0.28        0.16      0.24 o
  -3  11   2        0.05        0.53      0.57 o
  -2  11   2        0.14       -0.12      0.30 o
  -1  11   2       18.88       17.27      0.81 o
   0  11   2        0.60        0.25      0.24 o
   1  11   2        0.30        0.20      0.22 o
   2  11   2        1.88        1.42      0.28 o
   3  11   2        0.14        0.17      0.17 o
   4  11   2       16.65       14.51      0.55 o
   5  11   2        2.61        2.14      0.44 o
   6  11   2        2.93        3.53      0.57 o
  -1  12   2        9.92        7.95      1.71 o
   0  12   2        0.10       -0.24      0.24 o
   1  12   2        2.66        1.53      0.46 o
   2  12   2        0.07       -0.26      0.30 o
   3  12   2        0.93        1.30      0.35 o
   4  12   2       13.41       12.33      0.79 o
   5  12   2        7.56        6.60      0.66 o
  -2 -12   3        0.01       -0.30      0.31 o
  -1 -12   3        2.49        1.94      0.41 o
   0 -12   3        3.02        3.33      0.63 o
   1 -12   3        1.83        1.96      0.47 o
  -4 -11   3        0.03       -0.30      0.30 o
  -3 -11   3        1.25        1.08      0.36 o
  -2 -11   3        0.95        1.17      0.34 o
  -1 -11   3        0.31       -0.02      0.33 o
   0 -11   3        1.62        1.55      0.54 o
   1 -11   3        1.65        1.21      0.40 o
   2 -11   3        7.28        8.29      0.72 o
   3 -11   3        0.77        0.88      0.46 o
  -5 -10   3        6.59        7.20      0.65 o
  -4 -10   3        0.27        0.17      0.44 o
  -3 -10   3        0.34        0.24      0.39 o
  -2 -10   3        1.80        1.72      0.37 o
  -1 -10   3       11.52       10.97      0.66 o
   0 -10   3       11.07       10.41      0.67 o
   1 -10   3        0.73        0.52      0.33 o
   2 -10   3        5.54        4.73      0.55 o
   3 -10   3        0.82        1.14      0.48 o
   4 -10   3        0.99        1.63      0.51 o
  -6  -9   3        4.74        6.03      1.30 o
  -5  -9   3        9.76        8.75      0.68 o
  -4  -9   3        0.00       -0.17      0.26 o
  -3  -9   3        0.35        0.30      0.28 o
  -2  -9   3        0.80        1.09      0.67 o
  -1  -9   3       11.57       10.81      0.63 o
   0  -9   3        0.96        0.80      0.31 o
   1  -9   3        0.56        0.10      0.49 o
   2  -9   3        0.00        0.32      0.31 o
   3  -9   3        5.69        6.40      0.62 o
   4  -9   3        1.93        2.15      0.48 o
   5  -9   3        4.13        4.95      0.66 o
   6  -9   3       11.87       13.66      1.41 o
  -7  -8   3        0.61        0.15      0.71 o
  -6  -8   3        1.27        0.77      0.39 o
  -5  -8   3        0.64        0.83      0.37 o
  -4  -8   3        6.02        5.90      0.63 o
  -3  -8   3        2.52        3.49      0.42 o
  -2  -8   3       15.62       15.15      0.71 o
  -1  -8   3       14.00       11.76      0.89 o
   0  -8   3       20.22       17.53      0.76 o
   1  -8   3       81.32       75.28      1.62 o
   2  -8   3       28.43       28.49      0.89 o
   3  -8   3        0.35       -0.16      0.16 o
   4  -8   3        0.01        0.07      0.19 o
   5  -8   3       12.33       13.17      0.80 o
   6  -8   3        1.74        2.16      0.76 o
  -7  -7   3        7.86        8.42      0.77 o
  -6  -7   3        0.20       -0.31      0.31 o
  -5  -7   3        0.04       -0.05      0.27 o
  -4  -7   3        0.01       -0.03      0.25 o
  -3  -7   3       13.92       13.62      0.57 o
  -2  -7   3       58.18       55.01      1.24 o
  -1  -7   3      143.74      136.90      2.15 o
   0  -7   3        3.98        3.38      0.31 o
   1  -7   3        0.09       -0.06      0.09 o
   2  -7   3       49.15       48.86      0.98 o
   3  -7   3       64.47       59.72      1.34 o
   4  -7   3        4.70        4.77      0.34 o
   5  -7   3        9.26        8.41      0.47 o
   6  -7   3        1.47        2.06      0.51 o
   7  -7   3        0.23        0.46      0.64 o
  -7  -6   3       10.60       11.82      1.15 o
  -6  -6   3        1.52        1.05      0.65 o
  -5  -6   3        5.28        5.85      0.46 o
  -4  -6   3        0.20        0.58      0.15 o
  -3  -6   3      297.32      297.10      4.35 o
  -2  -6   3      255.70      250.97      2.54 o
  -1  -6   3       19.76       22.37      0.35 o
   0  -6   3       29.41       26.61      0.47 o
   1  -6   3        4.87        8.22      0.22 o
   2  -6   3       66.73       69.43      0.91 o
   3  -6   3      564.08      537.89      6.06 o
   4  -6   3      165.52      165.54      2.37 o
   5  -6   3        1.45        1.34      0.23 o
   6  -6   3       18.28       21.92      0.88 o
   7  -6   3        0.66       -0.32      0.46 o
   8  -6   3       12.22       14.44      1.47 o
  -8  -5   3        5.77        6.50      1.06 o
  -7  -5   3        0.01       -0.07      0.27 o
  -6  -5   3        7.20        6.74      0.40 o
  -5  -5   3       18.81       17.53      0.58 o
  -4  -5   3        0.38        0.06      0.17 o
  -3  -5   3      208.69      209.11      2.55 o
  -2  -5   3        2.69        1.51      0.20 o
  -1  -5   3       12.00       14.33      0.29 o
   0  -5   3      127.60      130.92      1.39 o
   1  -5   3       27.16       22.90      0.35 o
   2  -5   3       10.66        8.98      0.29 o
   3  -5   3       17.46       15.66      0.35 o
   4  -5   3       64.02       66.26      0.89 o
   5  -5   3       12.71       12.17      0.39 o
   6  -5   3        1.87        1.57      0.29 o
   7  -5   3        0.73        0.67      0.28 o
   8  -5   3       14.58       17.86      1.50 o
  -8  -4   3        7.16        6.35      1.03 o
  -7  -4   3       11.90       12.39      0.85 o
  -6  -4   3        0.19        0.49      0.21 o
  -5  -4   3        5.92        7.37      0.34 o
  -4  -4   3        0.75        1.22      0.23 o
  -3  -4   3        3.71        4.84      0.20 o
  -2  -4   3        1.39        2.19      0.13 o
  -1  -4   3       73.76       71.79      0.83 o
   0  -4   3      254.38      270.35      2.56 o
   1  -4   3      174.13      191.98      1.61 o
   2  -4   3       98.83      108.80      1.13 o
   3  -4   3       21.70       18.34      0.31 o
   4  -4   3       17.17       16.50      0.35 o
   5  -4   3      107.05       94.85      1.37 o
   6  -4   3        9.49        9.15      0.41 o
   7  -4   3        1.10        1.24      0.29 o
   8  -4   3        4.25        3.56      0.62 o
   9  -4   3        3.74        2.61      0.89 o
  -8  -3   3        1.08        2.33      0.84 o
  -7  -3   3        0.24        0.54      0.62 o
  -6  -3   3        7.85        6.13      0.35 o
  -5  -3   3       40.38       31.02      0.70 o
  -4  -3   3        7.42        4.78      0.30 o
  -3  -3   3       55.74       54.77      0.68 o
  -2  -3   3        3.38        5.08      0.17 o
  -1  -3   3      162.45      177.94      1.63 o
   0  -3   3       32.00       41.01      0.46 o
   1  -3   3       37.83       46.71      0.47 o
   2  -3   3      110.23      128.04      1.30 o
   3  -3   3       25.99       30.32      0.43 o
   4  -3   3       17.66       14.58      0.32 o
   5  -3   3       47.67       41.65      0.74 o
   6  -3   3      122.94       98.78      1.79 o
   7  -3   3        3.57        2.41      0.31 o
   8  -3   3        2.92        2.90      0.54 o
   9  -3   3        3.02        2.81      1.51 o
  -8  -2   3        0.74        0.53      0.64 o
  -7  -2   3        1.56        1.89      0.48 o
  -6  -2   3        0.16        0.09      0.19 o
  -5  -2   3       68.33       63.36      1.13 o
  -4  -2   3       11.43       15.63      0.37 o
  -3  -2   3       29.12       33.60      0.53 o
  -2  -2   3       99.89       93.45      1.07 o
  -1  -2   3      210.64      214.63      2.20 o
   0  -2   3      147.19      166.36      1.60 o
   1  -2   3      541.43      596.78      4.69 o
   2  -2   3       18.18       21.96      0.29 o
   3  -2   3        2.26        2.02      0.11 o
   4  -2   3       40.96       38.65      0.57 o
   5  -2   3      120.56      108.97      1.48 o
   6  -2   3       57.37       47.12      0.92 o
   7  -2   3        1.58        0.63      0.22 o
   8  -2   3        0.11        0.33      0.27 o
   9  -2   3        8.22       10.86      0.87 o
  -8  -1   3        2.40        3.11      0.87 o
  -7  -1   3        1.89        1.59      0.38 o
  -6  -1   3       21.48       21.20      0.83 o
  -5  -1   3       91.46       86.84      1.43 o
  -4  -1   3        0.53        1.01      0.13 o
  -3  -1   3       14.90       17.32      0.36 o
  -2  -1   3        5.24        7.84      0.20 o
  -1  -1   3      515.83      517.27      4.79 o
   0  -1   3       46.17       55.14      0.54 o
   1  -1   3      617.94      664.73      5.69 o
   2  -1   3      350.45      333.60      2.94 o
   3  -1   3      276.07      297.62      3.01 o
   4  -1   3        1.65        1.29      0.11 o
   5  -1   3       26.39       29.61      0.75 o
   6  -1   3       44.19       46.73      0.89 o
   7  -1   3        9.63       10.56      0.48 o
   8  -1   3        0.28       -0.05      0.21 o
   9  -1   3       18.06       17.85      1.64 o
  -8   0   3        0.59        0.15      0.84 o
  -7   0   3        2.04        2.51      0.65 o
  -6   0   3       10.93        8.63      0.47 o
  -5   0   3        0.28       -0.17      0.17 o
  -4   0   3       88.90       76.38      1.12 o
  -3   0   3        5.09        3.55      0.16 o
  -2   0   3      302.09      317.21      3.21 o
  -1   0   3       73.59       79.59      0.79 o
   0   0   3      127.12      123.70      1.14 o
   1   0   3      442.16      435.94      3.74 o
   2   0   3       14.19       13.05      0.24 o
   3   0   3       31.94       40.30      0.52 o
   4   0   3      168.72      198.05      2.20 o
   5   0   3       27.71       28.05      0.49 o
   6   0   3       33.19       32.27      0.63 o
   7   0   3        1.00        0.48      0.19 o
   8   0   3        0.28        0.58      0.22 o
   9   0   3        2.04        2.13      0.74 o
  10   0   3        0.48        0.87      0.72 o
  -8   1   3        1.13        1.80      0.52 o
  -7   1   3        1.46        0.89      0.42 o
  -6   1   3        0.20       -0.11      0.19 o
  -5   1   3       94.69       88.51      1.66 o
  -4   1   3      118.96      115.11      1.44 o
  -3   1   3        0.01        0.11      0.08 o
  -2   1   3      928.56      925.30     10.43 o
  -1   1   3       62.16       63.36      0.65 o
   0   1   3       21.47       22.93      0.26 o
   1   1   3      457.01      517.44      4.23 o
   2   1   3       20.50       28.88      0.32 o
   3   1   3      266.37      280.09      2.63 o
   4   1   3      140.53      123.44      1.26 o
   5   1   3      349.50      349.25      3.52 o
   6   1   3       59.67       56.44      0.90 o
   7   1   3       12.31       10.90      0.37 o
   8   1   3       11.84       13.05      0.49 o
   9   1   3       26.88       28.15      1.43 o
  10   1   3        0.88        0.33      0.64 o
  -8   2   3        1.97        1.72      0.55 o
  -7   2   3       25.86       27.64      1.32 o
  -6   2   3        5.43        6.76      0.45 o
  -5   2   3      116.97      115.81      2.71 o
  -4   2   3       43.29       37.75      0.71 o
  -3   2   3       51.89       57.53      1.00 o
  -2   2   3        2.69        2.70      0.13 o
  -1   2   3      503.24      527.51      4.60 o
   0   2   3        4.44        6.81      0.13 o
   1   2   3        2.33        1.29      0.07 o
   2   2   3      999.45      977.73      9.23 o
   3   2   3      137.67      137.52      1.33 o
   4   2   3       96.52      100.21      1.03 o
   5   2   3       23.88       21.44      0.37 o
   6   2   3        9.01        9.35      0.30 o
   7   2   3       20.75       19.85      0.49 o
   8   2   3        0.12        0.09      0.18 o
   9   2   3       11.48       11.33      0.86 o
  10   2   3        0.45        0.43      0.66 o
  -7   3   3        1.56        0.47      0.63 o
  -6   3   3       16.97       14.85      0.63 o
  -5   3   3      115.99      110.73      1.77 o
  -4   3   3      316.31      307.14      3.74 o
  -3   3   3      130.99      122.98      1.50 o
  -2   3   3        0.19        0.23      0.16 o
  -1   3   3       46.19       56.86      0.62 o
   0   3   3       33.56       34.63      0.41 o
   1   3   3       71.56       72.45      0.70 o
   2   3   3        2.91        1.87      0.09 o
   3   3   3       47.09       51.95      0.57 o
   4   3   3      118.75      135.57      1.65 o
   5   3   3        8.49        9.57      0.21 o
   6   3   3       66.64       64.44      0.95 o
   7   3   3       71.19       71.45      1.46 o
   8   3   3        2.78        2.96      0.27 o
   9   3   3        0.02        0.09      0.34 o
  10   3   3        5.85        5.78      1.01 o
  -7   4   3        0.05       -0.23      0.57 o
  -6   4   3        0.06       -0.14      0.37 o
  -5   4   3        3.19        3.26      0.30 o
  -4   4   3       83.18       83.16      1.37 o
  -3   4   3        2.09        1.43      0.16 o
  -2   4   3       47.47       51.11      0.71 o
  -1   4   3        2.03        2.69      0.10 o
   0   4   3      188.91      217.92      2.53 o
   1   4   3     1904.85     2048.36     22.31 o
   2   4   3      182.86      216.72      3.27 o
   3   4   3      146.49      153.06      1.77 o
   4   4   3      192.69      192.08      2.07 o
   5   4   3        9.70        9.66      0.31 o
   6   4   3       24.47       23.05      0.60 o
   7   4   3       41.22       42.32      0.96 o
   8   4   3        0.15        0.25      0.26 o
   9   4   3        0.28        0.22      0.43 o
  10   4   3        3.40        3.11      0.83 o
  -7   5   3        2.14        2.71      0.81 o
  -6   5   3        0.66        2.09      0.67 o
  -5   5   3        0.01       -0.21      0.21 o
  -4   5   3       62.21       62.18      1.27 o
  -3   5   3        6.06        7.64      0.31 o
  -2   5   3        2.39        2.58      0.14 o
  -1   5   3        4.73        4.59      0.22 o
   0   5   3       37.75       42.26      0.55 o
   1   5   3      225.55      236.73      3.27 o
   2   5   3      344.09      359.27     10.07 o
   3   5   3      140.16      138.15      2.74 o
   4   5   3       44.31       55.93      0.68 o
   5   5   3        5.96        5.30      0.22 o
   6   5   3       51.19       49.97      0.88 o
   7   5   3        0.30        0.65      0.24 o
   8   5   3        1.11        1.03      0.29 o
   9   5   3        2.38        2.07      0.47 o
  10   5   3        0.93        0.97      0.50 o
  -6   6   3        3.74        4.32      0.92 o
  -5   6   3        0.10       -0.04      0.27 o
  -4   6   3       18.29       19.60      0.64 o
  -3   6   3        0.63        0.49      0.29 o
  -2   6   3      108.19      112.33      2.13 o
  -1   6   3        0.21        0.00      0.11 o
   0   6   3        2.05        2.63      0.13 o
   1   6   3        0.49        0.74      0.10 o
   2   6   3       87.80       92.47      3.16 o
   3   6   3       17.21       18.25      1.11 o
   4   6   3        0.64        1.39      0.13 o
   5   6   3        0.75        0.91      0.31 o
   6   6   3        5.44        4.34      0.28 o
   7   6   3        4.62        3.46      0.42 o
   8   6   3        2.80        3.39      0.39 o
   9   6   3        3.17        2.64      0.53 o
  -6   7   3        0.56        1.20      0.76 o
  -5   7   3        3.66        2.94      0.52 o
  -4   7   3        0.06       -0.14      0.31 o
  -3   7   3        5.21        5.33      0.50 o
  -2   7   3       26.98       28.88      0.98 o
  -1   7   3        7.49        7.03      0.31 o
   0   7   3        3.63        3.40      0.23 o
   1   7   3        5.95        6.59      0.24 o
   2   7   3       17.34       16.83      1.08 o
   3   7   3       20.85       25.65      1.43 o
   4   7   3       10.99       12.51      0.36 o
   5   7   3        2.21        2.22      0.19 o
   6   7   3        7.25        6.90      0.36 o
   7   7   3        0.06        0.04      0.29 o
   8   7   3        2.11        2.14      0.35 o
   9   7   3        4.05        3.37      0.53 o
  -5   8   3        0.52       -0.53      0.53 o
  -4   8   3        0.96        1.14      0.41 o
  -3   8   3       15.44       16.48      0.83 o
  -2   8   3        0.73        0.67      0.33 o
  -1   8   3       15.41       15.54      0.66 o
   0   8   3       15.77       14.91      0.46 o
   1   8   3        2.19        1.89      0.17 o
   2   8   3       10.80       11.91      0.98 o
   3   8   3        3.17        3.33      0.63 o
   4   8   3       16.16       14.77      0.52 o
   5   8   3        0.96        1.16      0.13 o
   6   8   3        8.03        7.57      0.34 o
   7   8   3        2.89        3.31      0.34 o
   8   8   3        0.00        0.17      0.28 o
   9   8   3        0.20       -0.23      0.31 o
  -4   9   3       13.67       13.57      1.46 o
  -3   9   3        6.91        6.89      1.14 o
  -2   9   3        0.46        0.54      0.29 o
  -1   9   3       17.68       15.41      0.70 o
   0   9   3        0.99        1.18      0.20 o
   1   9   3        0.03        0.07      0.12 o
   2   9   3       27.79       31.75      0.88 o
   3   9   3        0.50        0.51      0.46 o
   4   9   3        7.30        8.74      1.02 o
   5   9   3        4.86        3.71      0.20 o
   6   9   3        0.07        0.18      0.20 o
   7   9   3        5.37        4.67      0.46 o
   8   9   3        0.23       -0.25      0.25 o
  -3  10   3        0.56        1.18      0.40 o
  -2  10   3        5.58        4.91      0.58 o
  -1  10   3        2.43        2.12      0.35 o
   0  10   3        8.27       10.14      0.53 o
   1  10   3       24.23       22.91      0.59 o
   2  10   3       91.06       93.58      2.08 o
   3  10   3        5.01        4.41      0.86 o
   4  10   3       13.60       13.83      1.31 o
   5  10   3        0.16        0.23      0.16 o
   6  10   3        0.90        0.86      0.35 o
   7  10   3        4.23        3.20      0.39 o
   8  10   3        5.67        5.48      0.95 o
  -2  11   3        0.79        0.03      0.33 o
  -1  11   3        3.90        3.83      0.44 o
   0  11   3        0.61        0.40      0.26 o
   1  11   3        2.67        2.24      0.29 o
   2  11   3        0.44        0.39      0.19 o
   5  11   3        0.08        0.08      0.18 o
   6  11   3        1.02        1.28      0.35 o
   7  11   3       12.33       11.14      0.77 o
  -1  12   3       14.26       15.24      1.09 o
   0  12   3        3.67        3.99      0.42 o
   2  12   3        0.03       -0.24      0.30 o
   3  12   3        3.24        3.96      0.28 o
   4  12   3        3.82        4.26      0.29 o
   5  12   3        9.25        9.74      0.70 o
  -1 -12   4        0.03        1.10      0.57 o
   0 -12   4        1.45        1.69      0.66 o
  -3 -11   4        5.87        5.98      1.28 o
  -2 -11   4       10.11       10.18      0.72 o
  -1 -11   4        2.06        2.13      0.53 o
   0 -11   4        2.36        2.83      0.52 o
   1 -11   4        4.24        3.42      0.54 o
   2 -11   4       11.76       13.58      0.89 o
   3 -11   4        0.30        0.14      0.43 o
  -5 -10   4        3.08        2.99      0.75 o
  -4 -10   4        2.47        1.68      0.43 o
  -3 -10   4       23.31       23.09      1.03 o
  -2 -10   4        2.68        3.12      0.75 o
  -1 -10   4        3.46        3.51      0.58 o
   0 -10   4        6.27        6.91      0.59 o
   1 -10   4        8.12        7.62      0.64 o
   2 -10   4        3.15        3.36      0.95 o
   3 -10   4        9.68        9.97      0.79 o
   4 -10   4        0.40        0.63      0.43 o
  -5  -9   4        1.70        1.43      0.43 o
  -4  -9   4        0.12       -0.39      0.54 o
  -3  -9   4        2.54        2.45      0.92 o
  -2  -9   4        0.32        0.48      0.28 o
  -1  -9   4        0.10       -0.22      0.23 o
   0  -9   4       24.41       21.16      0.92 o
   1  -9   4        1.00        1.00      0.47 o
   2  -9   4        4.58        5.74      0.73 o
   3  -9   4        6.85        7.46      1.42 o
   4  -9   4        2.77        3.27      0.67 o
   5  -9   4        0.27       -0.24      0.52 o
  -6  -8   4        8.75        9.10      0.79 o
  -5  -8   4        0.22        0.35      0.34 o
  -4  -8   4        7.93        8.32      0.66 o
  -3  -8   4        2.93        3.42      0.44 o
  -2  -8   4        0.00        0.46      0.28 o
  -1  -8   4        7.08        8.27      0.57 o
   0  -8   4       16.66       10.50      0.63 o
   1  -8   4       66.59       58.16      2.56 o
   2  -8   4       46.86       48.65      1.01 o
   3  -8   4        1.78        2.07      0.26 o
   4  -8   4        0.52        0.17      0.22 o
   5  -8   4        0.02       -0.19      0.32 o
   6  -8   4        0.47        1.94      0.79 o
  -7  -7   4        1.44        0.58      0.60 o
  -6  -7   4        2.86        3.83      0.60 o
  -5  -7   4        4.64        5.77      0.60 o
  -4  -7   4        0.16        0.82      0.33 o
  -3  -7   4       81.49       75.15      1.99 o
  -2  -7   4        2.69        2.97      0.32 o
  -1  -7   4       30.46       29.07      1.07 o
   0  -7   4      181.43      167.29      2.60 o
   1  -7   4       18.93       19.90      0.55 o
   2  -7   4        0.87        0.74      0.23 o
   3  -7   4       49.73       47.93      1.04 o
   4  -7   4       19.32       19.15      0.64 o
   5  -7   4        4.40        4.81      0.39 o
   6  -7   4       13.67       16.29      1.02 o
   7  -7   4        4.49        6.16      1.06 o
  -7  -6   4        8.41        9.20      1.14 o
  -6  -6   4        2.27        2.94      0.54 o
  -5  -6   4        1.47        1.68      0.50 o
  -4  -6   4        0.92        0.83      0.34 o
  -3  -6   4        2.50        2.24      0.25 o
  -2  -6   4        8.21        9.07      0.36 o
  -1  -6   4        2.00        2.40      0.17 o
   0  -6   4       17.56       22.43      0.42 o
   1  -6   4        1.45        2.11      0.14 o
   2  -6   4        5.95        6.34      0.24 o
   3  -6   4        2.83        1.89      0.19 o
   4  -6   4        1.08        1.15      0.21 o
   5  -6   4        1.64        1.17      0.23 o
   6  -6   4        6.23        7.98      0.57 o
   7  -6   4        1.58        1.38      0.67 o
   8  -6   4       27.16       32.26      2.09 o
  -7  -5   4       17.28       20.03      1.58 o
  -6  -5   4        5.91        4.56      0.40 o
  -5  -5   4        2.15        1.89      0.27 o
  -4  -5   4      108.18      100.39      1.98 o
  -3  -5   4      112.61      112.95      1.68 o
  -2  -5   4      419.73      410.32      5.81 o
  -1  -5   4      215.40      206.81      2.15 o
   0  -5   4        2.43        1.39      0.12 o
   1  -5   4       31.78       34.37      0.49 o
   2  -5   4       93.02       85.46      1.02 o
   3  -5   4      160.37      157.00      1.85 o
   4  -5   4        3.25        2.25      0.19 o
   5  -5   4        4.19        3.96      0.26 o
   6  -5   4        8.25        7.77      0.45 o
   7  -5   4        1.49        1.96      0.40 o
   8  -5   4        1.40        2.91      0.77 o
  -7  -4   4        3.81        4.93      0.92 o
  -6  -4   4        6.40        8.16      0.56 o
  -5  -4   4       13.78       12.85      0.53 o
  -4  -4   4        0.19        0.25      0.16 o
  -3  -4   4        3.89        4.11      0.22 o
  -2  -4   4      149.52      146.92      1.78 o
  -1  -4   4       32.85       32.93      0.46 o
   0  -4   4      685.23      698.99      6.35 o
   1  -4   4        4.99        5.43      0.15 o
   2  -4   4      205.79      201.18      2.27 o
   3  -4   4      353.44      336.37      3.39 o
   4  -4   4      394.79      369.04      3.77 o
   5  -4   4        4.10        4.42      0.26 o
   6  -4   4       13.88       12.62      0.47 o
   7  -4   4       10.18       11.90      0.56 o
   8  -4   4        0.84        1.36      0.51 o
   9  -4   4        0.74        2.02      0.47 o
  -8  -3   4        5.65        6.35      1.11 o
  -7  -3   4        0.65        0.96      0.62 o
  -6  -3   4        2.74        2.70      0.40 o
  -5  -3   4       45.09       39.06      0.85 o
  -4  -3   4       88.00       77.49      1.29 o
  -3  -3   4       34.33       30.27      0.86 o
  -2  -3   4      337.08      343.92      3.48 o
  -1  -3   4        3.16        4.13      0.15 o
   0  -3   4      449.94      499.74      4.37 o
   1  -3   4        4.50        4.30      0.14 o
   2  -3   4        2.86        2.20      0.11 o
   3  -3   4        5.60        4.30      0.17 o
   4  -3   4       19.91       20.44      0.39 o
   5  -3   4       41.38       38.48      0.67 o
   6  -3   4        5.95        2.57      0.26 o
   7  -3   4        9.99       11.46      0.48 o
   8  -3   4        5.68        4.51      0.58 o
   9  -3   4        8.01        8.35      0.77 o
  -8  -2   4        2.19        2.38      0.86 o
  -7  -2   4        2.54        1.88      0.68 o
  -6  -2   4        5.85        5.24      0.40 o
  -5  -2   4        6.18        5.36      0.34 o
  -4  -2   4       93.32       86.69      1.40 o
  -3  -2   4        5.48        4.76      0.23 o
  -2  -2   4       50.27       52.36      1.21 o
  -1  -2   4       49.64       54.17      0.61 o
   0  -2   4       18.30       22.64      0.32 o
   1  -2   4     1410.50     1475.25     11.89 o
   2  -2   4        0.50        2.18      0.11 o
   3  -2   4       98.55      106.78      1.08 o
   4  -2   4        2.67        3.22      0.19 o
   5  -2   4        0.25        0.00      0.21 o
   6  -2   4       68.84       64.26      1.14 o
   7  -2   4       11.98       10.00      0.72 o
   8  -2   4        1.36        1.27      0.33 o
   9  -2   4       11.86       12.49      0.90 o
  -8  -1   4        0.34        0.44      0.70 o
  -7  -1   4       13.07       15.08      0.94 o
  -6  -1   4        1.00        0.24      0.23 o
  -5  -1   4       41.13       32.77      0.86 o
  -4  -1   4        0.81        3.19      0.25 o
  -3  -1   4        5.31        4.87      0.21 o
  -2  -1   4        0.26        0.04      0.08 o
  -1  -1   4       53.74       58.69      0.68 o
   0  -1   4      450.83      486.67      4.48 o
   1  -1   4      237.00      253.38      2.07 o
   2  -1   4        0.22        1.12      0.08 o
   3  -1   4       26.84       28.13      0.40 o
   4  -1   4        4.07        3.11      0.18 o
   5  -1   4        1.49        1.73      0.15 o
   6  -1   4        2.88        0.62      0.17 o
   7  -1   4       28.74       25.89      0.67 o
   8  -1   4        0.80        0.25      0.23 o
   9  -1   4        1.82        1.94      0.77 o
  10  -1   4        0.95        0.77      0.66 o
  -7   0   4        2.24        1.63      0.46 o
  -6   0   4        9.60       10.07      0.53 o
  -5   0   4        0.90        0.66      0.22 o
  -4   0   4       18.54       19.24      0.72 o
  -3   0   4       16.26       16.62      0.41 o
  -2   0   4      114.20      129.93      1.45 o
  -1   0   4        5.42        6.07      0.14 o
   0   0   4      191.89      196.30      1.98 o
   1   0   4       76.93       84.01      0.78 o
   2   0   4       15.23       13.86      0.22 o
   3   0   4      175.30      194.34      1.90 o
   4   0   4        3.30        3.09      0.13 o
   5   0   4        9.17       10.15      0.26 o
   6   0   4        4.56        4.11      0.32 o
   7   0   4       41.48       36.13      0.79 o
   8   0   4        5.42        5.23      0.43 o
   9   0   4        0.05        0.50      0.40 o
  10   0   4        0.01       -0.42      0.57 o
  -7   1   4       12.18       15.97      0.99 o
  -6   1   4        0.87        1.15      0.29 o
  -5   1   4        2.30        2.30      0.30 o
  -4   1   4       23.06       20.79      0.55 o
  -3   1   4       10.98       11.54      0.33 o
  -2   1   4      124.79      130.66      1.67 o
  -1   1   4      123.13      135.71      1.28 o
   0   1   4      275.17      286.67      2.42 o
   1   1   4      185.87      190.25      1.62 o
   2   1   4        6.40        5.23      0.12 o
   3   1   4        1.02        0.29      0.06 o
   4   1   4      142.45      150.98      1.51 o
   5   1   4       35.37       33.74      0.55 o
   6   1   4       41.66       42.83      0.74 o
   7   1   4        0.31        0.13      0.14 o
   8   1   4        0.06        0.25      0.19 o
   9   1   4        3.73        4.54      0.50 o
  10   1   4        7.24        8.48      1.16 o
  -7   2   4       11.97       13.41      0.96 o
  -6   2   4        0.84        1.10      0.33 o
  -5   2   4        0.07        0.34      0.53 o
  -4   2   4        0.50        0.95      0.18 o
  -3   2   4       67.14       67.02      0.94 o
  -2   2   4      165.70      177.55      1.78 o
  -1   2   4       64.64       70.47      0.70 o
   0   2   4      255.46      273.48      2.30 o
   1   2   4        2.01        1.53      0.08 o
   2   2   4       26.24       25.36      0.29 o
   3   2   4      327.01      365.18      3.20 o
   4   2   4      811.32      837.88      8.53 o
   5   2   4      194.13      209.16      2.18 o
   6   2   4        4.22        4.48      0.20 o
   7   2   4       15.66       14.87      0.46 o
   8   2   4        2.24        2.29      0.26 o
   9   2   4        2.11        2.86      0.36 o
  10   2   4        0.01       -0.12      0.61 o
  -7   3   4        0.01        0.06      0.62 o
  -6   3   4        0.01        0.35      0.39 o
  -5   3   4        6.69        8.15      0.47 o
  -4   3   4        9.08       10.00      0.40 o
  -3   3   4        1.16        0.68      0.15 o
  -2   3   4       98.16       93.45      1.17 o
  -1   3   4       68.48       78.48      0.90 o
   0   3   4      118.84      126.46      1.12 o
   1   3   4      216.95      240.25      2.21 o
   2   3   4        0.01        0.25      0.13 o
   3   3   4      406.67      429.82      3.92 o
   4   3   4      124.85      135.40      1.66 o
   5   3   4       11.07        9.58      0.23 o
   6   3   4       93.64       91.35      1.25 o
   7   3   4       59.50       62.26      1.08 o
   8   3   4        2.61        3.18      0.30 o
   9   3   4       26.19       27.89      0.92 o
  10   3   4        8.75        9.97      1.20 o
  -7   4   4        0.31       -0.53      0.64 o
  -6   4   4        3.67        3.17      0.82 o
  -5   4   4        0.13        0.22      0.29 o
  -4   4   4       37.80       42.55      0.88 o
  -3   4   4        6.87        6.41      0.30 o
  -2   4   4        0.60        0.64      0.11 o
  -1   4   4      109.26      106.03      1.17 o
   0   4   4       98.52      110.23      1.38 o
   1   4   4      984.64     1039.52      9.78 o
   2   4   4      944.38      977.47      9.95 o
   3   4   4       48.77       61.60      0.67 o
   4   4   4       98.78      103.56      1.43 o
   5   4   4      172.14      183.09      2.42 o
   6   4   4        0.05        0.12      0.13 o
   7   4   4        0.94        0.78      0.22 o
   8   4   4        3.80        3.54      0.39 o
   9   4   4        1.42        1.17      0.34 o
  10   4   4        0.43        1.06      0.67 o
  -6   5   4        3.01        2.38      0.79 o
  -5   5   4       17.61       17.61      0.79 o
  -4   5   4      128.17      131.23      2.28 o
  -3   5   4       14.06       17.34      0.54 o
  -2   5   4       50.28       50.87      0.86 o
  -1   5   4       32.89       33.57      0.61 o
   0   5   4       15.90       13.85      0.34 o
   1   5   4       75.05       75.85      0.81 o
   2   5   4       14.99       18.15      0.39 o
   3   5   4       30.31       34.70      0.52 o
   4   5   4        4.76        5.83      0.22 o
   5   5   4        7.80        8.76      0.28 o
   6   5   4      123.98      121.24      1.92 o
   7   5   4       85.53       89.28      1.83 o
   8   5   4       34.12       32.76      0.99 o
   9   5   4        3.80        4.15      0.65 o
  10   5   4        1.62        0.58      0.46 o
  -6   6   4        1.36        3.39      0.88 o
  -5   6   4        0.20        0.08      0.36 o
  -4   6   4        1.51        1.07      0.29 o
  -3   6   4       26.05       26.54      0.69 o
  -2   6   4       35.18       35.77      0.95 o
  -1   6   4       20.19       19.58      0.67 o
   0   6   4        9.69        8.49      0.27 o
   1   6   4       15.14       16.11      0.30 o
   2   6   4       22.63       26.63      0.82 o
   3   6   4        5.54        7.29      0.31 o
   4   6   4        2.90        2.25      0.10 o
   5   6   4        2.04        1.29      0.24 o
   6   6   4        1.71        3.26      0.45 o
   7   6   4       18.75       16.34      0.63 o
   8   6   4        1.01        0.95      0.28 o
   9   6   4        3.28        3.29      0.43 o
  10   6   4        3.53        4.01      0.86 o
  -5   7   4        0.01        0.07      0.54 o
  -4   7   4        1.47        0.71      0.44 o
  -3   7   4        0.75        0.73      0.33 o
  -2   7   4        1.73        2.44      0.87 o
  -1   7   4        2.83        2.61      0.32 o
   0   7   4       16.66       17.65      0.51 o
   1   7   4       13.00       16.74      0.39 o
   2   7   4       16.48       18.90      0.45 o
   3   7   4       18.27       21.97      1.31 o
   4   7   4       37.68       36.34      0.97 o
   5   7   4       77.55       80.34      1.28 o
   6   7   4        0.42        0.52      0.16 o
   7   7   4        0.24       -0.04      0.20 o
   8   7   4        3.25        3.17      0.42 o
   9   7   4        1.35        0.87      0.33 o
  -5   8   4        0.17        0.00      0.63 o
  -4   8   4        0.75        1.15      0.44 o
  -3   8   4       21.19       22.64      1.03 o
  -2   8   4        9.19        9.46      0.61 o
  -1   8   4        1.89        1.67      0.31 o
   0   8   4        0.01       -0.12      0.16 o
   1   8   4        5.26        5.35      0.24 o
   2   8   4        4.20        3.49      0.25 o
   3   8   4       10.68       10.43      0.99 o
   4   8   4       22.60       23.86      1.49 o
   5   8   4        0.02        0.27      0.11 o
   6   8   4        4.52        4.15      0.32 o
   7   8   4        0.03        0.26      0.22 o
   8   8   4        1.92        1.56      0.32 o
   9   8   4        0.56        0.33      0.30 o
  -4   9   4        0.31       -0.05      0.39 o
  -3   9   4        0.42        0.48      0.35 o
  -2   9   4        0.13        0.31      0.31 o
  -1   9   4       20.61       22.19      0.95 o
   0   9   4        0.81        1.06      0.26 o
   1   9   4        3.04        3.69      0.23 o
   2   9   4        4.16        4.38      0.29 o
   3   9   4        0.02       -0.29      0.29 o
   4   9   4        3.39        4.53      0.84 o
   5   9   4        7.59        6.07      0.23 o
   6   9   4        3.07        3.32      0.23 o
   7   9   4        8.39        8.47      0.46 o
   8   9   4        0.03       -0.05      0.24 o
  -3  10   4        0.02       -0.34      0.34 o
  -2  10   4        0.38        0.71      0.53 o
  -1  10   4        1.32        1.36      0.32 o
   0  10   4        0.58        0.17      0.22 o
   1  10   4        0.64        0.47      0.24 o
   2  10   4        8.30        7.29      0.33 o
   3  10   4        1.21        0.75      0.50 o
   4  10   4       10.89        9.99      1.15 o
   5  10   4        1.00       -0.18      0.46 o
   6  10   4        5.26        5.99      0.35 o
   7  10   4        0.05       -0.11      0.31 o
   8  10   4        2.44        1.95      0.41 o
  -2  11   4        0.06       -0.11      0.33 o
  -1  11   4        0.77        0.48      0.32 o
   0  11   4        0.29        0.38      0.25 o
   1  11   4        0.57        0.73      0.24 o
   2  11   4        2.05        2.18      0.24 o
   4  11   4        7.57        9.93      1.25 o
   5  11   4        0.21        0.58      0.65 o
   6  11   4        0.89        0.53      0.30 o
   7  11   4        2.84        2.25      0.43 o
   0  12   4        0.49        0.12      0.29 o
   1  12   4        0.81        0.94      0.40 o
   3  12   4        0.36        0.32      0.16 o
  -2 -11   5        6.71        7.33      0.71 o
  -1 -11   5        2.68        3.46      0.56 o
   0 -11   5        3.42        1.90      0.50 o
   1 -11   5        0.63        0.56      0.43 o
   2 -11   5        4.06        4.55      0.65 o
  -4 -10   5        4.74        5.29      0.65 o
  -3 -10   5       10.98       11.38      1.06 o
  -2 -10   5        0.15       -0.32      0.32 o
  -1 -10   5        0.07       -0.21      0.30 o
   0 -10   5        0.11        0.19      0.65 o
   1 -10   5        2.79        3.79      0.56 o
   2 -10   5        0.04       -0.07      0.36 o
   3 -10   5       22.55       25.50      1.23 o
   4 -10   5        0.96        2.09      0.78 o
  -5  -9   5        1.67        1.21      0.58 o
  -4  -9   5        7.44        7.69      0.72 o
  -3  -9   5        2.57        2.32      0.46 o
  -2  -9   5        6.81        9.44      1.04 o
  -1  -9   5        0.26        0.28      0.37 o
   0  -9   5        1.35        0.56      0.54 o
   1  -9   5        6.04        6.38      0.61 o
   2  -9   5        6.23        5.33      0.60 o
   3  -9   5       11.98       14.20      1.24 o
   4  -9   5        0.13        0.22      0.39 o
   5  -9   5        0.55        0.53      0.53 o
  -5  -8   5        9.55        9.25      1.07 o
  -4  -8   5        0.41        0.64      0.66 o
  -3  -8   5       11.62       12.87      1.32 o
  -2  -8   5        0.31       -0.11      0.28 o
  -1  -8   5        7.20        5.80      1.35 o
   0  -8   5        0.93       -0.03      0.63 o
   1  -8   5       11.15        9.76      0.59 o
   2  -8   5        3.52        4.42      0.34 o
   3  -8   5       25.56       28.76      0.81 o
   4  -8   5        7.69        8.61      0.82 o
   5  -8   5        1.67        2.05      0.54 o
   6  -8   5        0.01       -0.37      0.44 o
  -6  -7   5        5.05        5.90      0.98 o
  -5  -7   5        7.87        9.38      0.85 o
  -4  -7   5       58.82       59.84      2.06 o
  -3  -7   5        1.12        1.35      0.23 o
  -2  -7   5        4.90        6.08      0.34 o
  -1  -7   5        0.01        0.10      0.15 o
   0  -7   5        0.63        0.80      0.19 o
   1  -7   5       22.10       23.56      0.59 o
   2  -7   5       26.98       23.04      0.66 o
   3  -7   5        9.28        9.67      0.45 o
   4  -7   5       17.88       16.37      0.61 o
   5  -7   5        0.13        0.03      0.28 o
   6  -7   5       10.04       14.45      1.32 o
   7  -7   5        5.58        7.28      1.10 o
  -6  -6   5        0.55        0.69      0.64 o
  -5  -6   5        6.77        6.57      0.49 o
  -4  -6   5        0.03       -0.03      0.19 o
  -3  -6   5        0.02        0.13      0.18 o
  -2  -6   5        4.14        4.03      0.29 o
  -1  -6   5        2.62        2.14      0.21 o
   0  -6   5       12.40        6.97      0.31 o
   1  -6   5      240.47      205.92      2.60 o
   2  -6   5       61.73       54.18      0.87 o
   3  -6   5       19.62       17.40      0.51 o
   4  -6   5        5.05        5.20      0.37 o
   5  -6   5        0.46        0.68      0.21 o
   6  -6   5        2.26        1.97      0.50 o
   7  -6   5       19.44       20.43      1.54 o
   8  -6   5        5.14        3.36      0.96 o
  -7  -5   5        8.38        9.67      1.24 o
  -6  -5   5        6.59        5.58      0.70 o
  -5  -5   5        5.17        5.09      0.41 o
  -4  -5   5        4.23        5.21      0.37 o
  -3  -5   5       47.55       48.35      0.93 o
  -2  -5   5        0.98        1.19      0.18 o
  -1  -5   5      182.84      177.31      2.33 o
   0  -5   5       11.33       10.85      0.32 o
   1  -5   5        0.00        0.20      0.10 o
   2  -5   5        9.46       10.81      0.31 o
   3  -5   5      429.86      402.92      4.85 o
   4  -5   5       16.12       15.04      0.43 o
   5  -5   5       21.19       19.16      0.51 o
   6  -5   5        4.84        4.37      0.38 o
   7  -5   5       13.70       14.90      0.92 o
   8  -5   5        0.10       -0.56      0.56 o
  -7  -4   5       17.01       20.33      1.66 o
  -6  -4   5       11.62       12.02      0.88 o
  -5  -4   5       11.42        9.70      0.59 o
  -4  -4   5        0.04        0.08      0.17 o
  -3  -4   5       13.57       12.89      0.44 o
  -2  -4   5      288.55      263.89      3.97 o
  -1  -4   5       20.39       17.58      0.38 o
   0  -4   5       36.38       32.50      0.48 o
   1  -4   5      159.73      155.41      1.49 o
   2  -4   5       22.56       26.76      0.45 o
   3  -4   5       60.93       59.16      0.85 o
   4  -4   5      489.71      462.51      5.29 o
   5  -4   5       45.41       45.71      0.93 o
   6  -4   5       26.41       26.59      0.68 o
   7  -4   5        0.67        0.35      0.26 o
   8  -4   5        3.47        4.11      0.76 o
   9  -4   5       25.46       31.35      1.48 o
  -7  -3   5       14.79       17.61      1.55 o
  -6  -3   5        0.13        0.29      0.39 o
  -5  -3   5       10.25        9.12      0.47 o
  -4  -3   5        0.89        0.90      0.21 o
  -3  -3   5       90.27       82.35      1.24 o
  -2  -3   5      180.85      170.66      2.01 o
  -1  -3   5      172.47      156.84      2.00 o
   0  -3   5       63.45       69.70      0.92 o
   1  -3   5       10.81       12.28      0.26 o
   2  -3   5       33.02       33.57      0.51 o
   3  -3   5        0.22        0.85      0.14 o
   4  -3   5       34.06       32.92      0.59 o
   5  -3   5        0.07       -0.12      0.12 o
   6  -3   5       23.20       22.21      0.69 o
   7  -3   5        0.18        0.07      0.19 o
   8  -3   5        0.96        1.27      0.36 o
   9  -3   5       39.20       43.30      1.37 o
  -7  -2   5       22.09       23.45      1.73 o
  -6  -2   5        0.35        0.10      0.36 o
  -5  -2   5        3.41        3.13      0.33 o
  -4  -2   5       12.73       12.12      0.45 o
  -3  -2   5       24.41       24.53      0.60 o
  -2  -2   5        3.88        4.10      0.20 o
  -1  -2   5       44.94       50.28      0.82 o
   0  -2   5      163.69      170.78      1.82 o
   1  -2   5       19.20       19.68      0.31 o
   2  -2   5        3.46        3.27      0.14 o
   3  -2   5       98.29      102.22      1.12 o
   4  -2   5      171.23      151.23      1.76 o
   5  -2   5        7.10        6.65      0.29 o
   6  -2   5       63.70       56.34      0.96 o
   7  -2   5        5.30        4.63      0.35 o
   8  -2   5        0.00       -0.13      0.25 o
   9  -2   5        0.82       -0.06      0.34 o
  -7  -1   5        0.00       -0.58      0.58 o
  -6  -1   5        0.52        0.33      0.36 o
  -5  -1   5        3.57        5.26      0.40 o
  -4  -1   5      122.05      105.61      1.88 o
  -3  -1   5       15.09       12.95      0.39 o
  -2  -1   5       67.79       62.03      0.94 o
  -1  -1   5      145.19      154.57      1.69 o
   0  -1   5        0.47        0.42      0.08 o
   1  -1   5      327.60      345.87      3.06 o
   2  -1   5      585.65      607.03      5.58 o
   3  -1   5        6.03        5.20      0.16 o
   4  -1   5       80.46       84.15      1.09 o
   5  -1   5        3.98        3.11      0.18 o
   6  -1   5      159.28      138.44      1.86 o
   7  -1   5       25.25       18.27      0.56 o
   8  -1   5        4.13        4.42      0.39 o
   9  -1   5       13.31       10.94      1.20 o
  10  -1   5        0.52        0.36      0.68 o
  -7   0   5        2.57        2.49      0.56 o
  -6   0   5        2.75        3.18      0.54 o
  -5   0   5        0.56        0.31      0.22 o
  -4   0   5        0.92        1.60      0.29 o
  -3   0   5        1.52        0.96      0.16 o
  -2   0   5        3.19        3.78      0.19 o
  -1   0   5      198.04      195.81      2.04 o
   0   0   5        0.45        0.72      0.09 o
   1   0   5       49.77       56.88      0.59 o
   2   0   5      154.46      164.12      2.01 o
   3   0   5       30.05       27.05      0.35 o
   4   0   5        3.14        4.19      0.17 o
   5   0   5        1.66        1.37      0.12 o
   6   0   5       25.63       22.75      0.52 o
   7   0   5        6.69        3.98      0.30 o
   8   0   5        1.08        1.04      0.29 o
   9   0   5       12.95       15.34      1.53 o
  10   0   5        1.63        2.29      0.64 o
  -7   1   5        0.05       -0.24      0.44 o
  -6   1   5        0.05        0.19      0.50 o
  -5   1   5        2.52        1.95      0.29 o
  -4   1   5      137.67      127.28      2.18 o
  -3   1   5       20.31       19.40      0.56 o
  -2   1   5        3.49        4.76      0.22 o
  -1   1   5       48.31       48.18      0.59 o
   0   1   5       33.93       32.24      0.41 o
   1   1   5       40.73       34.30      0.36 o
   2   1   5      127.51      135.58      1.28 o
   3   1   5      283.34      279.30      2.50 o
   4   1   5       86.37       88.43      1.02 o
   5   1   5        5.54        5.42      0.24 o
   6   1   5       52.37       55.60      0.89 o
   7   1   5        0.04       -0.12      0.13 o
   8   1   5        1.70        1.14      0.22 o
   9   1   5        0.38        0.72      0.48 o
  10   1   5       13.66       15.10      1.01 o
  -7   2   5        0.72        0.56      0.72 o
  -6   2   5        0.17       -0.35      0.36 o
  -5   2   5       36.97       35.83      0.96 o
  -4   2   5        6.48        4.89      0.32 o
  -3   2   5        7.14        7.58      0.35 o
  -2   2   5        4.41        4.82      0.21 o
  -1   2   5       60.13       67.03      0.77 o
   0   2   5       88.44       85.33      0.96 o
   1   2   5       42.43       44.21      0.46 o
   2   2   5      322.50      339.47      3.13 o
   3   2   5        1.39        1.23      0.10 o
   4   2   5       76.42       81.97      0.94 o
   5   2   5        1.83        1.92      0.13 o
   6   2   5       26.58       22.67      0.44 o
   7   2   5        0.23        0.20      0.15 o
   8   2   5       20.16       19.10      0.58 o
   9   2   5        0.09       -0.20      0.20 o
  10   2   5        0.16        0.58      0.45 o
  -6   3   5        2.70        2.78      0.77 o
  -5   3   5       11.45       11.56      0.93 o
  -4   3   5        7.60        9.32      0.38 o
  -3   3   5       32.30       29.91      0.62 o
  -2   3   5       97.95       98.02      2.17 o
  -1   3   5      271.23      282.01      2.70 o
   0   3   5       70.19       73.27      0.85 o
   1   3   5        2.47        3.43      0.10 o
   2   3   5        2.67        2.16      0.13 o
   3   3   5       26.56       26.49      0.52 o
   4   3   5        2.80        2.00      0.14 o
   5   3   5       37.34       41.03      0.66 o
   6   3   5       47.28       45.25      0.72 o
   7   3   5       24.30       23.41      0.57 o
   8   3   5        0.40        0.20      0.17 o
   9   3   5        0.34        0.25      0.29 o
  10   3   5       12.21       13.76      2.60 o
  -6   4   5        7.75        9.20      1.18 o
  -5   4   5        0.48       -0.37      0.37 o
  -4   4   5       19.67       19.76      0.76 o
  -3   4   5        1.05        0.73      0.19 o
  -2   4   5       21.31       18.52      0.48 o
  -1   4   5        0.10        0.06      0.08 o
   0   4   5       13.99       15.56      0.33 o
   1   4   5       13.00       12.76      0.24 o
   2   4   5        2.63        2.89      0.11 o
   3   4   5       93.36       98.44      1.13 o
   4   4   5      102.68      114.47      1.30 o
   5   4   5       30.54       31.82      0.61 o
   6   4   5        0.00        0.14      0.16 o
   7   4   5       20.14       22.01      0.75 o
   8   4   5        1.35        0.97      0.29 o
   9   4   5        0.24        0.29      0.33 o
  10   4   5        0.79        0.74      0.38 o
  -6   5   5        1.38        0.89      0.68 o
  -5   5   5       11.22       11.82      0.91 o
  -4   5   5       89.03       91.16      1.76 o
  -3   5   5       72.86       74.84      1.44 o
  -2   5   5        9.05        8.48      0.36 o
  -1   5   5        5.82        4.16      0.27 o
   0   5   5        0.02        0.24      0.11 o
   1   5   5        0.00        0.13      0.09 o
   2   5   5       22.21       23.91      0.34 o
   3   5   5       11.73       14.00      0.27 o
   4   5   5       10.66       12.06      0.27 o
   5   5   5        1.87        2.79      0.21 o
   6   5   5        0.22       -0.17      0.17 o
   7   5   5       30.24       29.34      0.88 o
   8   5   5       21.70       22.85      1.42 o
   9   5   5        1.61        1.55      0.36 o
  10   5   5        1.05        1.22      0.39 o
  -5   6   5        0.01       -0.49      0.49 o
  -4   6   5        0.90        1.34      0.43 o
  -3   6   5        5.00        4.88      0.45 o
  -2   6   5        4.51        5.06      0.46 o
  -1   6   5        0.43        0.36      0.18 o
   0   6   5        8.98       10.50      0.33 o
   1   6   5      234.88      246.53      3.15 o
   2   6   5      381.29      407.97      4.51 o
   3   6   5       78.82       81.60      1.30 o
   4   6   5        1.64        1.28      0.12 o
   5   6   5        6.52        5.81      0.26 o
   6   6   5        6.93        6.80      0.33 o
   7   6   5       18.02       18.75      0.70 o
   8   6   5       10.88       11.84      0.60 o
   9   6   5        0.01       -0.37      0.37 o
  10   6   5        0.28        0.38      0.44 o
  -5   7   5        0.00        0.20      0.63 o
  -4   7   5        9.87        9.27      0.77 o
  -3   7   5       15.38       15.08      0.85 o
  -2   7   5        1.06        1.42      0.38 o
  -1   7   5        2.45        1.84      0.31 o
   0   7   5        0.17        0.17      0.15 o
   1   7   5       14.91       14.75      0.41 o
   2   7   5       85.80       81.21      1.10 o
   3   7   5       12.85       13.43      0.38 o
   4   7   5       15.20       15.79      0.63 o
   5   7   5       10.02       10.85      0.52 o
   6   7   5        1.07        1.90      0.22 o
   7   7   5       10.66        8.15      0.46 o
   8   7   5        6.02        5.82      0.46 o
   9   7   5        0.86        0.70      0.30 o
  -4   8   5        0.50       -0.07      0.40 o
  -3   8   5        5.61        6.64      0.64 o
  -2   8   5        2.80        1.98      0.41 o
  -1   8   5       14.56       13.66      0.68 o
   0   8   5       13.41       14.18      0.62 o
   1   8   5        5.03        5.25      0.26 o
   2   8   5        2.17        2.14      0.27 o
   3   8   5        2.60        3.72      0.42 o
   4   8   5        2.69        3.90      0.28 o
   5   8   5        0.35        0.30      0.10 o
   6   8   5        0.00       -0.03      0.14 o
   7   8   5        8.29        8.85      0.47 o
   8   8   5        0.60        0.16      0.32 o
   9   8   5        0.76        0.81      0.32 o
  -3   9   5        0.54        0.22      0.36 o
  -2   9   5        1.59        1.53      0.39 o
  -1   9   5        7.18        6.96      0.54 o
   0   9   5        0.08       -0.06      0.21 o
   1   9   5        2.24        1.06      0.19 o
   2   9   5        0.17        0.28      0.18 o
   3   9   5        0.30        0.22      0.44 o
   4   9   5        1.16        2.37      0.69 o
   5   9   5        1.51        1.15      0.36 o
   6   9   5        1.39        1.24      0.21 o
   7   9   5        1.59        1.65      0.40 o
   8   9   5        0.17        0.08      0.24 o
  -2  10   5        2.06        2.60      0.69 o
  -1  10   5        0.33        0.11      0.31 o
   0  10   5        0.35        0.26      0.24 o
   1  10   5        1.26        1.11      0.32 o
   2  10   5        1.69        1.49      0.20 o
   3  10   5        1.93        2.90      0.73 o
   4  10   5        0.20       -0.22      0.48 o
   5  10   5        0.24        0.30      0.56 o
   6  10   5        0.40        0.59      0.19 o
   7  10   5        0.00       -0.27      0.27 o
   8  10   5        0.05       -0.33      0.39 o
  -1  11   5        5.94        5.04      0.71 o
   0  11   5        2.69        1.66      0.34 o
   1  11   5        1.81        1.20      0.38 o
   2  11   5        0.46        0.24      0.20 o
   3  11   5        6.14        6.75      1.10 o
   4  11   5        2.53        2.99      0.83 o
   5  11   5        6.96        5.98      1.10 o
   6  11   5        1.14        0.57      0.19 o
   7  11   5        3.50        3.51      0.52 o
   1  12   5        1.45        1.38      0.44 o
   3  12   5        7.29        5.52      0.44 o
   5  12   5        3.51        4.03      1.03 o
   0 -11   6        1.95        0.75      0.63 o
   1 -11   6        4.66        4.04      0.92 o
  -3 -10   6        1.04        0.75      0.60 o
  -2 -10   6        0.01        0.31      0.38 o
  -1 -10   6        0.05       -0.10      0.36 o
   0 -10   6        3.56        3.59      0.57 o
   1 -10   6        8.54       10.27      0.80 o
   2 -10   6        3.61        3.55      0.75 o
   3 -10   6        2.64        3.76      0.64 o
   4 -10   6        0.70        1.32      0.77 o
  -4  -9   6        2.23        1.68      0.66 o
  -3  -9   6        0.46        0.31      0.40 o
  -2  -9   6       26.86       27.54      1.22 o
  -1  -9   6        4.46        6.78      0.65 o
   0  -9   6       16.05       15.37      0.99 o
   1  -9   6        1.24        0.62      0.48 o
   2  -9   6        2.39        2.70      0.52 o
   3  -9   6        6.77        7.99      0.75 o
   4  -9   6        7.06        8.67      1.10 o
   5  -9   6        0.01        0.67      0.64 o
  -5  -8   6        0.30       -0.10      0.54 o
  -4  -8   6        1.16        2.47      0.53 o
  -3  -8   6        2.44        2.42      0.51 o
  -2  -8   6       34.79       34.90      1.35 o
  -1  -8   6        3.14        3.83      0.64 o
   0  -8   6       10.58       11.56      0.52 o
   1  -8   6        0.28       -0.06      0.19 o
   2  -8   6        0.19       -0.04      0.20 o
   3  -8   6       23.00       26.41      0.80 o
   4  -8   6        3.51        3.67      0.74 o
   5  -8   6        0.42        0.68      0.64 o
   6  -8   6       11.18       10.96      1.27 o
  -5  -7   6        0.67        1.33      0.65 o
  -4  -7   6        0.17        0.30      0.36 o
  -3  -7   6        0.04        0.04      0.22 o
  -2  -7   6       12.24       12.81      0.52 o
  -1  -7   6       15.00       12.82      0.75 o
   0  -7   6        9.12        7.46      0.40 o
   1  -7   6       23.69       22.42      0.63 o
   2  -7   6        7.96        6.52      0.40 o
   3  -7   6       11.01       11.86      0.60 o
   4  -7   6        3.93        3.67      0.46 o
   5  -7   6       32.60       35.39      2.04 o
   6  -7   6       17.48       17.78      1.46 o
   7  -7   6        0.22        0.15      0.67 o
  -6  -6   6        2.91        4.30      0.97 o
  -5  -6   6        2.03        2.49      0.75 o
  -4  -6   6        0.24        0.04      0.29 o
  -3  -6   6       28.52       28.20      0.81 o
  -2  -6   6       15.40       13.43      0.53 o
  -1  -6   6       17.44       18.20      0.60 o
   0  -6   6        8.81        7.60      0.34 o
   1  -6   6       39.69       31.04      0.66 o
   2  -6   6        0.90        0.46      0.17 o
   3  -6   6       28.21       30.30      0.72 o
   4  -6   6       36.56       35.31      1.04 o
   5  -6   6        7.61        7.89      0.47 o
   6  -6   6        0.62        0.38      0.45 o
   7  -6   6        4.53        4.32      0.87 o
  -6  -5   6        0.10        1.36      0.70 o
  -5  -5   6        5.28        7.30      0.85 o
  -4  -5   6       29.87       30.73      0.90 o
  -3  -5   6        0.12        0.31      0.20 o
  -2  -5   6       36.12       36.54      0.79 o
  -1  -5   6       68.98       68.77      1.19 o
   0  -5   6      100.01       93.16      1.47 o
   1  -5   6      119.49      103.61      1.37 o
   2  -5   6       56.37       50.11      0.78 o
   3  -5   6       33.38       31.99      0.64 o
   4  -5   6        0.01       -0.03      0.14 o
   5  -5   6        2.23        2.25      0.26 o
   6  -5   6       21.18       23.73      0.77 o
   7  -5   6       12.66       14.07      0.91 o
   8  -5   6        0.02       -0.41      0.41 o
  -6  -4   6       17.71       19.61      1.60 o
  -5  -4   6        0.01       -0.14      0.39 o
  -4  -4   6        0.02       -0.05      0.20 o
  -3  -4   6       14.33       15.19      0.51 o
  -2  -4   6       97.04       97.10      1.55 o
  -1  -4   6       30.99       30.04      0.61 o
   0  -4   6        0.06       -0.07      0.11 o
   1  -4   6       22.07       31.57      0.58 o
   2  -4   6       99.88       89.76      1.18 o
   3  -4   6       67.07       64.08      1.03 o
   4  -4   6        1.29        1.79      0.25 o
   5  -4   6      116.57      114.28      1.77 o
   6  -4   6        0.02        0.14      0.19 o
   7  -4   6       11.06       14.14      0.73 o
   8  -4   6        0.79        1.22      0.48 o
   9  -4   6       32.15       36.71      1.60 o
  -6  -3   6        7.35        7.87      1.10 o
  -5  -3   6        0.00       -0.27      0.27 o
  -4  -3   6        1.82        1.86      0.28 o
  -3  -3   6       92.67       84.76      1.43 o
  -2  -3   6       39.60       35.47      1.09 o
  -1  -3   6      331.05      307.04      3.71 o
   0  -3   6      407.04      399.85      4.34 o
   1  -3   6       56.71       57.97      0.77 o
   2  -3   6       31.52       29.93      0.49 o
   3  -3   6        1.10        0.30      0.13 o
   4  -3   6      246.34      231.33      2.61 o
   5  -3   6        2.21        2.98      0.33 o
   6  -3   6        0.15        0.18      0.18 o
   7  -3   6        0.32        0.35      0.31 o
   8  -3   6        0.21        0.17      0.41 o
   9  -3   6       20.65       23.53      1.27 o
  -6  -2   6       20.11       25.04      1.75 o
  -5  -2   6        4.56        4.08      0.46 o
  -4  -2   6       12.45       11.75      0.53 o
  -3  -2   6        4.85        5.13      0.32 o
  -2  -2   6      115.84      105.99      1.64 o
  -1  -2   6       43.66       40.46      0.71 o
   0  -2   6       87.24       93.96      1.29 o
   1  -2   6        0.05        0.11      0.08 o
   2  -2   6      102.63      100.75      1.17 o
   3  -2   6       59.86       60.87      0.85 o
   4  -2   6      805.41      747.04      7.71 o
   5  -2   6      167.14      161.07      2.08 o
   6  -2   6       14.07       14.36      0.49 o
   7  -2   6       12.10       12.22      0.55 o
   8  -2   6        2.90        2.50      0.38 o
   9  -2   6        4.55        4.98      0.69 o
  -6  -1   6        1.61        2.35      0.55 o
  -5  -1   6        0.12        0.41      0.30 o
  -4  -1   6       30.79       26.14      1.25 o
  -3  -1   6        6.32        5.33      0.36 o
  -2  -1   6        3.29        3.85      0.24 o
  -1  -1   6      248.66      249.14      3.01 o
   0  -1   6       21.27       23.49      0.56 o
   1  -1   6      425.66      439.57      4.34 o
   2  -1   6        0.14        0.14      0.08 o
   3  -1   6       10.62       10.59      0.26 o
   4  -1   6        5.65        5.36      0.22 o
   5  -1   6       63.96       63.46      0.92 o
   6  -1   6       36.84       30.29      0.70 o
   7  -1   6        5.54        4.17      0.31 o
   8  -1   6        0.42        1.11      0.25 o
   9  -1   6        0.35        1.00      0.46 o
  10  -1   6       17.52       19.70      1.68 o
  -6   0   6       11.04       11.70      0.88 o
  -5   0   6        4.29        4.85      0.58 o
  -4   0   6        0.69        0.36      0.27 o
  -3   0   6      105.12       97.20      1.76 o
  -2   0   6       25.74       27.31      0.57 o
  -1   0   6        1.09        0.89      0.13 o
   0   0   6       11.03       11.40      0.28 o
   1   0   6      561.61      577.84      5.35 o
   2   0   6       31.12       34.78      0.48 o
   3   0   6        0.06       -0.02      0.07 o
   4   0   6      100.55      108.96      1.17 o
   5   0   6       13.63       12.79      0.43 o
   6   0   6       51.79       48.52      0.84 o
   7   0   6        8.18        7.85      0.34 o
   8   0   6        5.12        5.30      0.41 o
   9   0   6        9.86        9.55      0.68 o
  10   0   6        0.10       -0.25      0.53 o
  -6   1   6        3.59        5.60      0.88 o
  -5   1   6        2.20        1.24      0.58 o
  -4   1   6        0.19       -0.01      0.21 o
  -3   1   6        0.30       -0.05      0.15 o
  -2   1   6       10.94        8.75      0.32 o
  -1   1   6        0.27       -0.06      0.08 o
   0   1   6       57.85       58.50      0.70 o
   1   1   6       28.21       23.29      0.32 o
   2   1   6       55.61       56.78      0.71 o
   3   1   6       35.37       39.76      0.58 o
   4   1   6       23.44       23.41      0.40 o
   5   1   6       14.86       14.67      0.37 o
   6   1   6       10.87        9.93      0.33 o
   7   1   6       53.90       50.53      1.08 o
   8   1   6        0.28        0.74      0.21 o
   9   1   6        0.04       -0.02      0.30 o
  10   1   6        0.07        0.39      0.48 o
  -6   2   6        0.63        1.51      0.77 o
  -5   2   6        0.21       -0.14      0.34 o
  -4   2   6        0.85        0.64      0.23 o
  -3   2   6        9.60        8.81      0.39 o
  -2   2   6       26.36       25.28      0.57 o
  -1   2   6       57.17       57.41      0.80 o
   0   2   6       57.38       59.71      0.75 o
   1   2   6       17.37       16.98      0.29 o
   2   2   6        0.05        0.06      0.07 o
   3   2   6      132.31      139.94      1.40 o
   4   2   6       35.86       34.08      0.49 o
   5   2   6       48.39       46.53      0.64 o
   6   2   6        3.18        3.08      0.19 o
   7   2   6       19.10       16.53      0.50 o
   8   2   6        3.24        2.68      0.36 o
   9   2   6        0.20        0.32      0.24 o
  10   2   6        4.72        5.55      0.71 o
  -6   3   6        2.88        3.87      0.91 o
  -5   3   6        3.41        2.69      0.75 o
  -4   3   6        1.33        0.77      0.31 o
  -3   3   6       55.83       54.94      1.04 o
  -2   3   6       16.66       17.85      0.57 o
  -1   3   6       49.11       52.25      0.75 o
   0   3   6       23.49       28.38      0.41 o
   1   3   6       40.32       43.00      0.52 o
   2   3   6       31.51       36.82      0.54 o
   3   3   6       48.36       51.77      0.68 o
   4   3   6        6.31        5.36      0.26 o
   5   3   6       27.97       28.17      0.55 o
   6   3   6       11.22       10.25      0.26 o
   7   3   6       15.86       17.34      0.62 o
   8   3   6        7.86        6.98      0.36 o
   9   3   6        0.05        0.53      0.29 o
  10   3   6        2.51        3.59      0.62 o
  -5   4   6        0.04        0.32      0.60 o
  -4   4   6        1.36        2.27      0.44 o
  -3   4   6       21.76       24.21      0.65 o
  -2   4   6        1.24        0.32      0.16 o
  -1   4   6       75.88       80.10      1.04 o
   0   4   6       79.71       84.36      0.92 o
   1   4   6       28.61       28.37      0.72 o
   2   4   6       40.94       46.16      0.61 o
   3   4   6        0.39        0.16      0.09 o
   4   4   6       25.08       24.99      0.51 o
   5   4   6      378.64      396.35      4.53 o
   6   4   6       36.75       39.95      0.88 o
   7   4   6        3.87        3.74      0.37 o
   8   4   6        4.65        5.10      0.46 o
   9   4   6        1.40        1.43      0.37 o
  10   4   6        0.64        1.29      0.41 o
  -5   5   6        0.38        0.57      0.64 o
  -4   5   6        2.86        3.01      0.32 o
  -3   5   6        4.02        4.35      0.32 o
  -2   5   6        6.13        4.58      0.28 o
  -1   5   6        9.09        8.34      0.54 o
   0   5   6        1.60        2.28      0.18 o
   1   5   6       18.10       17.78      0.39 o
   2   5   6       61.49       62.12      0.85 o
   3   5   6       56.53       57.36      0.79 o
   4   5   6        2.67        3.14      0.18 o
   5   5   6       20.80       19.31      0.51 o
   6   5   6       27.41       31.24      0.86 o
   7   5   6       64.38       62.11      1.94 o
   8   5   6       14.67       14.34      0.67 o
   9   5   6        3.95        4.66      0.47 o
  10   5   6        5.78        6.38      0.59 o
  -5   6   6        0.45        1.22      0.75 o
  -4   6   6        3.90        4.27      0.49 o
  -3   6   6        3.45        3.40      0.89 o
  -2   6   6        0.04        0.29      0.44 o
  -1   6   6        0.51        0.69      0.28 o
   0   6   6        2.88        2.52      0.41 o
   1   6   6       14.35       16.46      0.49 o
   2   6   6      136.01      145.34      1.73 o
   3   6   6       62.92       59.47      0.88 o
   4   6   6        2.79        4.13      0.24 o
   5   6   6       10.52        9.09      0.34 o
   6   6   6       14.99       16.02      0.44 o
   7   6   6        5.73        5.44      0.41 o
   8   6   6        1.67        1.43      0.42 o
   9   6   6        0.16        0.08      0.27 o
  10   6   6        0.14        0.51      0.60 o
  -4   7   6       18.68       20.21      3.42 o
  -3   7   6       64.64       67.20      2.02 o
  -2   7   6        9.58       10.69      0.69 o
  -1   7   6        0.87        1.10      0.29 o
   0   7   6        3.94        4.85      0.35 o
   1   7   6        0.10        0.04      0.14 o
   2   7   6        4.74        5.34      0.22 o
   3   7   6        3.58        3.98      0.18 o
   4   7   6        3.45        3.07      0.18 o
   5   7   6        0.06        0.14      0.13 o
   6   7   6        4.03        5.36      0.30 o
   7   7   6       15.59       15.67      0.61 o
   8   7   6       27.22       28.32      0.92 o
   9   7   6        4.20        3.77      0.45 o
  -3   8   6        5.84        6.05      0.67 o
  -2   8   6        2.16        2.63      0.45 o
  -1   8   6        3.08        3.68      0.79 o
   0   8   6        8.41        7.84      0.51 o
   1   8   6        0.25        0.12      0.16 o
   2   8   6       26.09       23.62      0.55 o
   3   8   6       30.44       29.24      0.50 o
   4   8   6        0.29        0.43      0.11 o
   5   8   6        0.28        0.20      0.13 o
   6   8   6        1.29        0.70      0.17 o
   7   8   6        0.83        0.82      0.24 o
   8   8   6        8.58        7.83      0.51 o
   9   8   6        0.46        0.59      0.31 o
  -3   9   6        0.88       -0.58      0.58 o
  -2   9   6        0.31        0.49      0.36 o
  -1   9   6        0.10        0.00      0.28 o
   0   9   6        1.30        1.24      0.31 o
   1   9   6        0.45        0.85      0.22 o
   2   9   6        9.23        7.22      0.35 o
   3   9   6        4.95        3.82      0.17 o
   4   9   6        3.86        4.35      0.31 o
   5   9   6       17.84       17.35      0.67 o
   6   9   6        5.22        5.06      0.44 o
   7   9   6        0.20        0.09      0.18 o
   8   9   6        0.02       -0.07      0.24 o
  -2  10   6        0.78        0.49      0.60 o
  -1  10   6        2.41        1.42      0.38 o
   0  10   6        0.96        0.35      0.29 o
   1  10   6        0.03       -0.21      0.21 o
   2  10   6        1.06        0.93      0.18 o
   3  10   6        1.56        0.89      0.18 o
   4  10   6        0.26        0.77      0.52 o
   5  10   6        1.83        1.28      0.70 o
   6  10   6        0.66        0.60      0.19 o
   7  10   6        0.39        0.33      0.30 o
   0  11   6        3.12        2.58      0.40 o
   1  11   6        0.61        0.40      0.29 o
   2  11   6        0.11        0.14      0.30 o
   3  11   6        0.39        0.39      0.18 o
   4  11   6        0.04        0.45      0.50 o
   5  11   6        1.03        0.41      0.60 o
   6  11   6        1.05        0.85      0.28 o
   3  12   6        0.24        0.35      0.27 o
   4  12   6        0.08        0.42      0.66 o
  -1 -10   7        0.55        0.90      0.50 o
   0 -10   7        8.64       12.63      0.93 o
   1 -10   7       31.35       37.67      1.55 o
   2 -10   7        3.49        5.27      0.97 o
   3 -10   7        0.11       -0.52      0.56 o
  -3  -9   7        5.80        7.17      1.05 o
  -2  -9   7        2.67        3.07      0.57 o
  -1  -9   7        3.03        3.64      0.61 o
   0  -9   7        3.16        3.11      1.06 o
   1  -9   7        4.14        4.88      0.63 o
   2  -9   7        0.90        0.45      0.52 o
   3  -9   7       16.57       18.36      1.49 o
   4  -9   7        0.04        0.25      0.57 o
  -4  -8   7        1.78        1.50      0.72 o
  -3  -8   7        0.05        0.58      0.56 o
  -2  -8   7        0.90        1.38      0.53 o
  -1  -8   7        5.93        5.72      0.63 o
   0  -8   7        0.13        0.57      0.24 o
   1  -8   7        7.21        6.19      0.59 o
   2  -8   7        0.47        0.32      0.24 o
   3  -8   7        0.22        0.65      0.32 o
   4  -8   7        5.67        6.20      0.98 o
   5  -8   7       17.64       17.99      1.55 o
   6  -8   7       12.67       11.30      1.34 o
  -4  -7   7        0.15        0.28      0.53 o
  -3  -7   7        0.25       -0.09      0.31 o
  -2  -7   7       27.45       31.25      0.90 o
  -1  -7   7        2.96        4.15      0.40 o
   0  -7   7        0.03        0.15      0.23 o
   1  -7   7        0.24        0.67      0.21 o
   2  -7   7       11.48       12.37      0.55 o
   3  -7   7        3.24        3.59      0.45 o
   4  -7   7        7.57        7.89      0.58 o
   5  -7   7        0.28        0.08      0.57 o
   6  -7   7        9.51       10.48      1.20 o
  -5  -6   7        7.03        7.72      1.12 o
  -4  -6   7       13.51       13.38      1.28 o
  -3  -6   7        1.49        1.40      0.35 o
  -2  -6   7       10.25       10.61      0.52 o
  -1  -6   7        0.83        1.18      0.25 o
   0  -6   7        4.32        4.20      0.34 o
   1  -6   7       12.73        9.45      0.38 o
   2  -6   7        0.89        1.02      0.30 o
   3  -6   7        0.00       -0.11      0.17 o
   4  -6   7       25.34       27.14      0.83 o
   5  -6   7       15.66       15.75      0.86 o
   6  -6   7        0.16        0.01      0.56 o
   7  -6   7        1.38        1.15      0.73 o
  -5  -5   7       10.67       13.52      1.32 o
  -4  -5   7       20.15       22.80      1.18 o
  -3  -5   7       15.11       14.68      0.71 o
  -2  -5   7       12.33       13.28      0.49 o
  -1  -5   7       32.72       35.21      0.80 o
   0  -5   7       11.84        9.66      0.40 o
   1  -5   7       51.69       49.07      0.96 o
   2  -5   7        0.79        1.59      0.19 o
   3  -5   7        6.02        5.26      0.41 o
   4  -5   7       13.62       12.32      0.54 o
   5  -5   7        3.12        3.30      0.34 o
   6  -5   7        2.32        2.28      0.42 o
   7  -5   7       31.57       36.67      1.47 o
   8  -5   7        0.52        0.70      0.65 o
  -5  -4   7        4.09        4.15      0.90 o
  -4  -4   7        3.34        3.71      0.58 o
  -3  -4   7        7.32        6.16      0.42 o
  -2  -4   7        4.04        4.17      0.31 o
  -1  -4   7        5.75        4.41      0.35 o
   0  -4   7        1.19        1.05      0.22 o
   1  -4   7      201.55      171.75      2.27 o
   2  -4   7      211.58      184.08      2.33 o
   3  -4   7        0.31       -0.14      0.14 o
   4  -4   7        8.24        8.12      0.37 o
   5  -4   7        0.10        0.00      0.18 o
   6  -4   7        1.53        1.07      0.24 o
   7  -4   7       30.46       31.65      1.32 o
   8  -4   7        2.28        2.90      0.59 o
  -6  -3   7        0.02        0.60      0.71 o
  -5  -3   7        5.47        5.57      0.95 o
  -4  -3   7        3.15        2.51      0.41 o
  -3  -3   7        1.22        1.35      0.27 o
  -2  -3   7       79.29       74.29      1.31 o
  -1  -3   7       10.89        9.69      0.40 o
   0  -3   7       28.43       29.66      0.75 o
   1  -3   7       12.56       13.75      0.38 o
   2  -3   7       41.25       32.61      0.58 o
   3  -3   7       19.80       17.17      0.48 o
   4  -3   7      358.16      327.19      4.24 o
   5  -3   7        5.38        5.53      0.33 o
   6  -3   7        1.34        1.37      0.26 o
   7  -3   7       69.80       72.79      1.36 o
   8  -3   7        0.35        0.36      0.32 o
   9  -3   7        5.82        5.55      1.49 o
  -6  -2   7       15.70       15.37      1.50 o
  -5  -2   7       24.33       28.28      1.27 o
  -4  -2   7        3.84        3.02      0.51 o
  -3  -2   7        0.17        0.18      0.22 o
  -2  -2   7       44.68       42.34      0.99 o
  -1  -2   7      178.57      172.74      2.47 o
   0  -2   7        3.14        2.84      0.37 o
   1  -2   7       58.58       56.01      0.90 o
   2  -2   7      125.64      121.96      1.49 o
   3  -2   7        2.95        3.34      0.20 o
   4  -2   7      154.13      139.65      1.84 o
   5  -2   7       57.52       58.50      0.97 o
   6  -2   7        0.37        0.37      0.18 o
   7  -2   7       12.48       13.24      0.52 o
   8  -2   7        1.17        0.68      0.35 o
   9  -2   7       19.28       21.43      1.69 o
  -6  -1   7        1.23        2.31      0.58 o
  -5  -1   7        0.01       -0.10      0.35 o
  -4  -1   7        0.85        1.42      0.30 o
  -3  -1   7       39.43       33.87      0.89 o
  -2  -1   7       54.52       45.97      1.04 o
  -1  -1   7      332.01      308.87      3.40 o
   0  -1   7        8.28        7.75      0.40 o
   1  -1   7       94.29       91.80      1.05 o
   2  -1   7       21.75       20.90      0.40 o
   3  -1   7       68.53       67.41      0.93 o
   4  -1   7      111.00      108.25      1.38 o
   5  -1   7        4.10        3.92      0.25 o
   6  -1   7       24.67       24.40      0.57 o
   7  -1   7        0.82        1.11      0.25 o
   8  -1   7        8.25        8.20      0.59 o
   9  -1   7        2.47        3.55      0.87 o
  -6   0   7       18.99       18.03      1.10 o
  -5   0   7        1.98        2.12      0.63 o
  -4   0   7       25.17       25.18      0.81 o
  -3   0   7        0.01        0.01      0.20 o
  -2   0   7       16.64       15.59      0.53 o
  -1   0   7       63.88       62.51      0.95 o
   0   0   7        0.34        0.55      0.14 o
   1   0   7       19.28       21.33      0.38 o
   2   0   7       27.70       31.66      0.54 o
   3   0   7       12.80       14.67      0.30 o
   4   0   7        8.37        8.04      0.27 o
   5   0   7      181.79      175.66      2.07 o
   6   0   7       16.21       16.54      0.50 o
   7   0   7        0.74        0.71      0.23 o
   8   0   7        2.63        2.53      0.35 o
   9   0   7        0.30       -0.11      0.32 o
  10   0   7        2.53        1.96      0.51 o
  -6   1   7        0.96        0.04      0.73 o
  -5   1   7        0.19        0.55      0.38 o
  -4   1   7       14.99       13.62      0.70 o
  -3   1   7       14.43       14.09      0.67 o
  -2   1   7       32.45       30.48      0.71 o
  -1   1   7        3.61        3.48      0.20 o
   0   1   7       37.61       41.34      0.65 o
   1   1   7       62.72       67.89      0.73 o
   2   1   7       27.92       28.93      0.44 o
   3   1   7        4.81        5.92      0.21 o
   4   1   7       80.17       74.97      0.99 o
   5   1   7        1.07        1.48      0.15 o
   6   1   7       13.41       14.75      0.46 o
   7   1   7       68.80       62.49      1.17 o
   8   1   7        1.36        0.85      0.20 o
   9   1   7        2.74        2.50      0.40 o
  10   1   7        0.83        0.85      0.43 o
  -5   2   7        0.00        0.18      0.58 o
  -4   2   7       12.03       12.47      0.68 o
  -3   2   7       19.26       16.68      0.73 o
  -2   2   7        9.79       10.55      0.41 o
  -1   2   7        2.64        2.85      0.20 o
   0   2   7       76.41       73.17      0.98 o
   1   2   7       25.56       29.04      0.49 o
   2   2   7      227.62      230.44      2.60 o
   3   2   7       14.11       16.39      0.30 o
   4   2   7       47.28       51.47      0.65 o
   5   2   7        0.63        0.69      0.15 o
   6   2   7        3.08        3.04      0.24 o
   7   2   7        9.94        8.48      0.35 o
   8   2   7        0.30        0.33      0.17 o
   9   2   7        0.02        0.17      0.22 o
  10   2   7       13.40       14.57      1.08 o
  -5   3   7        0.01        0.97      0.66 o
  -4   3   7       10.62       10.50      0.83 o
  -3   3   7        1.39        1.26      0.27 o
  -2   3   7        1.94        1.46      0.22 o
  -1   3   7       43.79       45.68      0.76 o
   0   3   7        0.51        0.65      0.11 o
   1   3   7       12.15       12.89      0.31 o
   2   3   7       13.34       13.53      0.25 o
   3   3   7        0.69        0.95      0.09 o
   4   3   7        3.31        3.95      0.21 o
   5   3   7       19.37       19.71      0.57 o
   6   3   7       41.15       40.84      0.99 o
   7   3   7        5.12        3.95      0.24 o
   8   3   7        0.82        0.32      0.23 o
   9   3   7        0.34        0.63      0.27 o
  10   3   7        5.32        5.64      0.61 o
  -5   4   7        3.29        3.56      0.96 o
  -4   4   7        5.88        5.45      0.70 o
  -3   4   7        3.07        2.35      0.31 o
  -2   4   7        0.00       -0.16      0.17 o
  -1   4   7        1.39        2.05      0.20 o
   0   4   7       17.05       18.55      0.46 o
   1   4   7        4.16        4.12      0.24 o
   2   4   7        3.71        4.06      0.21 o
   3   4   7        2.08        2.34      0.17 o
   4   4   7        3.02        3.34      0.20 o
   5   4   7        0.42        0.41      0.16 o
   6   4   7        0.01       -0.06      0.19 o
   7   4   7        2.90        2.43      0.29 o
   8   4   7        9.59        8.20      0.47 o
   9   4   7        0.52        0.18      0.31 o
  10   4   7        3.52        3.50      0.51 o
  -4   5   7        1.64        0.82      0.61 o
  -3   5   7        0.84        1.07      0.29 o
  -2   5   7        5.06        4.47      0.36 o
  -1   5   7       31.09       29.15      0.89 o
   0   5   7      181.46      186.88      2.88 o
   1   5   7       10.59       10.21      0.60 o
   2   5   7        0.18        0.18      0.12 o
   3   5   7        3.84        4.99      0.21 o
   4   5   7       12.67       13.44      0.37 o
   5   5   7        0.95        1.83      0.22 o
   6   5   7        1.17        1.61      0.28 o
   7   5   7       16.35       17.13      0.60 o
   8   5   7        0.51        0.35      0.23 o
   9   5   7        0.11        0.22      0.30 o
  10   5   7        0.00       -0.14      0.35 o
  -4   6   7        2.29        2.56      0.80 o
  -3   6   7        1.49        0.86      0.32 o
  -2   6   7       12.73       12.86      0.64 o
  -1   6   7        0.08        0.11      0.21 o
   0   6   7       10.42        9.59      0.45 o
   1   6   7        0.11        0.35      0.19 o
   2   6   7        0.99        0.91      0.15 o
   3   6   7        0.75        0.79      0.14 o
   4   6   7       27.35       28.07      0.55 o
   5   6   7       31.31       31.40      0.71 o
   6   6   7       66.83       65.00      1.43 o
   7   6   7        2.83        1.83      0.36 o
   8   6   7        1.92        2.43      0.42 o
   9   6   7        0.66        0.28      0.44 o
  -3   7   7       18.50       19.70      0.87 o
  -2   7   7        9.71        9.37      0.58 o
  -1   7   7        0.56        0.78      0.25 o
   0   7   7        1.03        1.32      0.23 o
   1   7   7        4.14        4.45      0.29 o
   2   7   7       12.85       14.09      0.45 o
   3   7   7        3.16        3.09      0.20 o
   4   7   7        4.68        4.04      0.21 o
   5   7   7        0.96        1.41      0.23 o
   6   7   7        0.00       -0.20      0.20 o
   7   7   7       11.89       13.92      0.62 o
   8   7   7       22.25       22.20      0.70 o
   9   7   7        0.03       -0.24      0.24 o
  -3   8   7        0.03        0.02      0.33 o
  -2   8   7        3.24        3.03      0.53 o
  -1   8   7        0.53        0.33      0.33 o
   0   8   7        0.14       -0.25      0.25 o
   1   8   7        3.35        2.94      0.31 o
   2   8   7       51.25       48.36      0.85 o
   3   8   7       78.20       78.59      1.16 o
   4   8   7        2.69        2.40      0.17 o
   5   8   7        2.89        2.78      0.32 o
   6   8   7        0.89        1.31      0.26 o
   7   8   7        2.81        2.21      0.32 o
   8   8   7        2.64        2.32      0.42 o
   9   8   7        2.72        2.37      0.37 o
  -2   9   7        6.02        6.22      0.68 o
  -1   9   7        0.02       -0.04      0.30 o
   0   9   7        0.73        0.46      0.30 o
   1   9   7        0.50        0.31      0.22 o
   2   9   7        7.01        6.84      0.39 o
   3   9   7       22.87       23.56      0.61 o
   4   9   7        0.62        0.55      0.14 o
   5   9   7        5.51        4.97      0.54 o
   6   9   7        0.03       -0.17      0.25 o
   7   9   7        1.30        1.66      0.30 o
   8   9   7        3.75        3.15      0.39 o
  -1  10   7        1.67        1.28      0.41 o
   0  10   7        4.03        3.61      0.46 o
   1  10   7        1.38        1.28      0.45 o
   2  10   7        0.09        0.03      0.21 o
   3  10   7        0.51        0.57      0.17 o
   4  10   7        0.04        0.12      0.17 o
   5  10   7        0.80        0.69      0.19 o
   6  10   7        0.19        0.14      0.25 o
   7  10   7        0.12        0.02      0.30 o
   1  11   7        0.16       -0.24      0.27 o
   2  11   7        0.21       -0.23      0.32 o
   3  11   7        0.84        0.68      0.28 o
   4  11   7        0.03       -0.11      0.17 o
   5  11   7        2.61        2.71      0.52 o
   6  11   7        0.97        0.78      0.30 o
  -1  -9   8        4.22        5.09      0.97 o
   0  -9   8        5.89        7.71      1.08 o
   1  -9   8       21.56       24.10      1.71 o
   2  -9   8       10.53       10.75      1.23 o
   3  -9   8        0.49        0.33      0.58 o
  -3  -8   8        1.02        0.94      0.65 o
  -2  -8   8        4.55        5.34      0.93 o
  -1  -8   8        0.57        0.34      0.55 o
   0  -8   8        2.84        3.08      0.79 o
   1  -8   8       12.08       13.64      1.27 o
   2  -8   8        4.46        5.36      0.70 o
   3  -8   8        1.35        1.55      0.70 o
   4  -8   8        0.22        0.70      0.67 o
   5  -8   8        0.00        0.62      0.71 o
  -3  -7   8        1.64        0.77      0.63 o
  -2  -7   8        0.64       -0.05      0.58 o
  -1  -7   8       16.32       18.18      2.36 o
   0  -7   8       32.98       35.25      1.13 o
   1  -7   8        6.91        6.98      0.48 o
   2  -7   8        1.43        1.95      0.41 o
   3  -7   8       23.89       24.64      1.20 o
   4  -7   8        5.70        7.65      1.05 o
   5  -7   8        2.98        4.89      0.98 o
   6  -7   8        0.50        2.19      0.76 o
  -4  -6   8        4.10        4.42      0.93 o
  -3  -6   8        0.54        0.86      0.64 o
  -2  -6   8       15.61       15.37      0.97 o
  -1  -6   8        0.05        0.27      0.28 o
   0  -6   8       14.49       15.36      1.13 o
   1  -6   8        0.07        0.27      0.24 o
   2  -6   8        1.87        1.36      0.27 o
   3  -6   8        4.36        4.83      0.41 o
   4  -6   8        6.72        8.24      0.50 o
   5  -6   8        0.27       -0.44      0.53 o
   6  -6   8       39.04       42.43      2.31 o
   7  -6   8        2.22        2.63      0.86 o
  -4  -5   8        1.87        1.62      0.69 o
  -3  -5   8        1.08        0.13      0.50 o
  -2  -5   8        0.30        0.44      0.30 o
  -1  -5   8       20.26       21.83      0.72 o
   0  -5   8        4.29        3.85      0.34 o
   1  -5   8        3.88        2.24      0.24 o
   2  -5   8        0.06       -0.01      0.20 o
   3  -5   8        0.12        0.09      0.20 o
   4  -5   8        5.33        5.92      0.42 o
   5  -5   8        2.14        1.89      0.33 o
   6  -5   8        0.95        1.37      0.98 o
   7  -5   8       10.63       12.02      0.91 o
   8  -5   8        1.59        0.70      0.70 o
  -5  -4   8        4.72        6.12      1.09 o
  -4  -4   8        1.99        1.94      0.72 o
  -3  -4   8        0.06        0.10      0.31 o
  -2  -4   8        9.57        9.44      0.50 o
  -1  -4   8        7.70        8.54      0.51 o
   0  -4   8        6.27        5.90      0.39 o
   1  -4   8       10.44        6.90      0.34 o
   2  -4   8       17.64       11.32      0.49 o
   3  -4   8       29.71       28.48      0.70 o
   4  -4   8        1.97        1.29      0.23 o
   5  -4   8        2.60        2.39      0.28 o
   6  -4   8        3.06        3.02      0.33 o
   7  -4   8       13.40       13.62      1.93 o
   8  -4   8        0.00       -0.18      0.41 o
  -5  -3   8        2.67        4.07      0.96 o
  -4  -3   8       35.71       43.75      1.60 o
  -3  -3   8       38.30       39.33      1.21 o
  -2  -3   8        3.17        2.64      0.32 o
  -1  -3   8        0.60        0.08      0.23 o
   0  -3   8       73.44       66.05      1.34 o
   1  -3   8      113.00      104.05      1.75 o
   2  -3   8       72.10       62.78      1.12 o
   3  -3   8        2.98        2.39      0.32 o
   4  -3   8        0.02       -0.03      0.17 o
   5  -3   8       22.50       20.95      0.61 o
   6  -3   8       10.89       10.92      0.48 o
   7  -3   8       14.82       16.34      0.76 o
   8  -3   8        3.91        2.82      0.58 o
   9  -3   8        1.70        1.74      0.92 o
  -5  -2   8        0.09       -0.41      0.43 o
  -4  -2   8        0.90        0.52      0.43 o
  -3  -2   8        5.32        5.71      0.44 o
  -2  -2   8        0.01        0.15      0.21 o
  -1  -2   8       28.20       28.03      0.79 o
   0  -2   8        0.91        1.05      0.24 o
   1  -2   8        0.15       -0.14      0.14 o
   2  -2   8      190.74      176.88      2.25 o
   3  -2   8        2.78        2.17      0.21 o
   4  -2   8        2.22        2.25      0.22 o
   5  -2   8       17.03       16.74      0.53 o
   6  -2   8       22.64       24.15      0.66 o
   7  -2   8        9.69       10.61      0.49 o
   8  -2   8       28.45       32.14      1.12 o
   9  -2   8        8.41        8.56      1.28 o
  -5  -1   8        0.02       -0.11      0.45 o
  -4  -1   8        0.99        1.16      1.03 o
  -3  -1   8        0.05        0.19      0.23 o
  -2  -1   8        7.39        7.30      0.44 o
  -1  -1   8       52.67       45.01      1.04 o
   0  -1   8      139.83      130.21      1.95 o
   1  -1   8       80.41       75.20      1.16 o
   2  -1   8       26.47       27.98      0.58 o
   3  -1   8       14.46       12.35      0.38 o
   4  -1   8      100.83       94.15      1.35 o
   5  -1   8       51.95       47.59      0.86 o
   6  -1   8        2.31        2.34      0.24 o
   7  -1   8       18.46       19.37      0.60 o
   8  -1   8        1.78        2.29      0.43 o
   9  -1   8        0.93       -0.04      0.63 o
  -5   0   8        3.15        4.32      0.68 o
  -4   0   8        2.50        4.16      0.57 o
  -3   0   8       13.45       13.68      0.83 o
  -2   0   8        0.44        0.70      0.24 o
  -1   0   8      140.79      131.07      2.34 o
   0   0   8        3.06        2.99      0.24 o
   1   0   8        3.88        4.00      0.20 o
   2   0   8       15.44       14.77      0.37 o
   3   0   8       30.13       27.62      0.53 o
   4   0   8      136.36      135.52      1.67 o
   5   0   8      510.03      491.86      5.65 o
   6   0   8       11.86       13.04      0.43 o
   7   0   8       26.11       26.61      0.70 o
   8   0   8        0.12       -0.24      0.49 o
   9   0   8       10.37       12.19      0.97 o
  -5   1   8        1.07        1.80      0.84 o
  -4   1   8        4.16        4.10      0.58 o
  -3   1   8       22.04       21.56      0.75 o
  -2   1   8       17.25       15.25      0.63 o
  -1   1   8       54.19       52.65      1.01 o
   0   1   8      102.95      109.14      1.50 o
   1   1   8       98.01       97.04      1.18 o
   2   1   8        0.07        0.05      0.10 o
   3   1   8        7.62        8.64      0.28 o
   4   1   8       10.77       10.27      0.33 o
   5   1   8        4.89        3.97      0.25 o
   6   1   8        4.18        4.78      0.30 o
   7   1   8       14.58       12.59      0.49 o
   8   1   8        0.01       -0.03      0.20 o
   9   1   8        6.16        4.83      0.72 o
  10   1   8       11.61       14.03      1.48 o
  -5   2   8        1.40        2.45      0.86 o
  -4   2   8        0.00       -0.41      0.41 o
  -3   2   8        0.07        0.19      0.30 o
  -2   2   8        0.08       -0.05      0.18 o
  -1   2   8        0.47        0.02      0.18 o
   0   2   8        6.94        7.66      0.30 o
   1   2   8       54.32       52.53      0.84 o
   2   2   8       77.48       82.56      1.01 o
   3   2   8        9.57       10.82      0.28 o
   4   2   8        3.56        3.64      0.20 o
   5   2   8       21.02       23.30      0.52 o
   6   2   8       22.38       23.98      0.55 o
   7   2   8        2.48        2.12      0.25 o
   8   2   8        4.54        4.62      0.35 o
   9   2   8        0.15        0.19      0.33 o
  10   2   8        0.10       -0.35      0.35 o
  -4   3   8        1.60        1.19      0.66 o
  -3   3   8        6.53        5.11      0.63 o
  -2   3   8        5.49        6.34      0.47 o
  -1   3   8       29.08       27.66      0.76 o
   0   3   8       15.32       15.85      0.42 o
   1   3   8        0.80        0.52      0.15 o
   2   3   8       19.43       17.90      0.37 o
   3   3   8        0.03       -0.04      0.08 o
   4   3   8        0.93        1.16      0.15 o
   5   3   8       32.98       32.40      0.74 o
   6   3   8        9.15        9.75      0.46 o
   7   3   8       39.20       40.74      1.16 o
   8   3   8        3.29        3.38      0.44 o
   9   3   8        2.60        2.28      0.36 o
  10   3   8        0.47        0.66      0.40 o
  -4   4   8        0.01        1.05      0.65 o
  -3   4   8        0.05       -0.38      0.38 o
  -2   4   8        5.31        4.93      0.38 o
  -1   4   8        9.36        9.38      0.38 o
   0   4   8        0.86        1.12      0.18 o
   1   4   8       34.95       36.23      0.84 o
   2   4   8        3.83        3.72      0.27 o
   3   4   8        7.21        8.77      0.33 o
   4   4   8        9.27        9.16      0.34 o
   5   4   8        4.62        5.04      0.32 o
   6   4   8        0.08       -0.05      0.33 o
   7   4   8        0.31        1.31      0.32 o
   8   4   8        9.79        9.14      0.60 o
   9   4   8        2.52        2.12      0.41 o
  10   4   8        2.17        2.48      0.57 o
  -4   5   8        1.74        3.30      0.91 o
  -3   5   8       11.12       15.11      1.33 o
  -2   5   8        0.42        0.57      0.35 o
  -1   5   8        0.21       -0.17      0.27 o
   0   5   8        4.61        5.87      0.40 o
   1   5   8        4.78        5.71      0.40 o
   2   5   8       11.76       11.13      0.41 o
   3   5   8       40.34       42.14      0.86 o
   4   5   8        1.09        1.04      0.20 o
   5   5   8       41.45       45.48      0.94 o
   6   5   8        6.72        6.67      0.45 o
   7   5   8        7.48        6.29      0.59 o
   8   5   8        7.64        8.35      0.57 o
   9   5   8        2.47        2.63      0.36 o
  -3   6   8        1.68        2.85      0.81 o
  -2   6   8        3.66        4.29      0.58 o
  -1   6   8        0.08        0.35      0.67 o
   0   6   8       10.81       12.17      0.57 o
   1   6   8        5.69        6.08      0.41 o
   2   6   8       25.76       26.23      0.77 o
   3   6   8        4.82        4.41      0.28 o
   4   6   8        0.61        0.46      0.17 o
   5   6   8        9.45        8.72      0.38 o
   6   6   8       50.49       48.27      1.20 o
   7   6   8        0.74        0.54      0.45 o
   8   6   8        6.56        6.54      0.82 o
   9   6   8        1.01        0.60      0.36 o
  -3   7   8        0.12        0.34      0.68 o
  -2   7   8        0.54        0.57      0.39 o
  -1   7   8        1.70        1.02      0.38 o
   0   7   8        9.03        8.13      0.89 o
   1   7   8       15.66       16.72      0.65 o
   2   7   8       13.39       12.71      0.55 o
   3   7   8        0.39        0.13      0.17 o
   4   7   8        0.07        0.20      0.16 o
   5   7   8        3.22        3.00      0.25 o
   6   7   8        1.20        0.76      0.26 o
   7   7   8       10.43       11.47      0.59 o
   8   7   8       30.65       29.83      0.99 o
   9   7   8        0.30        0.32      0.37 o
  -2   8   8        0.01       -0.09      0.40 o
  -1   8   8        0.22        0.60      0.29 o
   0   8   8        0.00        0.14      0.38 o
   1   8   8        0.02       -0.12      0.27 o
   2   8   8       13.05       14.42      1.08 o
   3   8   8       21.76       19.66      0.66 o
   4   8   8        0.31        0.00      0.17 o
   5   8   8        1.31        1.78      0.26 o
   6   8   8        0.75        0.47      0.24 o
   7   8   8        1.39        1.72      0.38 o
   8   8   8        0.24        0.07      0.39 o
  -1   9   8        1.13        0.72      0.31 o
   0   9   8        0.89        1.79      0.36 o
   1   9   8        0.00        0.17      0.24 o
   2   9   8        3.17        2.59      0.31 o
   3   9   8        0.70        0.41      0.23 o
   4   9   8        1.85        1.86      0.22 o
   5   9   8        0.22        0.13      0.21 o
   6   9   8        0.20        0.15      0.24 o
   7   9   8        0.68        1.02      0.29 o
   8   9   8       14.55       15.18      0.85 o
   0  10   8        1.70        1.49      0.43 o
   1  10   8        0.21        0.31      0.31 o
   2  10   8        1.61        1.45      0.28 o
   3  10   8       11.14        8.63      0.62 o
   4  10   8        1.98        1.61      0.35 o
   5  10   8        0.79        0.80      0.34 o
   6  10   8        0.38        0.23      0.51 o
   7  10   8        0.23        0.19      0.35 o
   3  11   8        4.99        4.23      0.48 o
   4  11   8        3.51        3.18      0.43 o
   5  11   8        2.27        1.52      0.37 o
  -1  -8   9        5.42        4.87      0.98 o
   0  -8   9        0.02        0.08      0.65 o
   1  -8   9       32.36       43.00      2.35 o
   2  -8   9       19.66       23.72      1.74 o
   3  -8   9        1.61        1.83      0.75 o
   4  -8   9        0.02       -0.23      0.56 o
  -2  -7   9        0.75       -0.02      0.67 o
  -1  -7   9        0.17        0.11      0.62 o
   0  -7   9        0.17       -0.22      0.56 o
   1  -7   9        2.21        2.47      0.77 o
   2  -7   9       17.01       17.95      1.41 o
   3  -7   9        0.58        0.91      0.63 o
   4  -7   9       11.46       13.39      1.31 o
   5  -7   9       10.60       10.87      1.31 o
  -3  -6   9        0.54        1.19      0.74 o
  -2  -6   9        6.27        6.18      1.01 o
  -1  -6   9        0.01        0.10      0.53 o
   0  -6   9       16.85       15.09      0.99 o
   1  -6   9        2.45        3.32      0.55 o
   2  -6   9        0.43        0.27      0.39 o
   3  -6   9        5.27        5.02      0.66 o
   4  -6   9        2.47        2.57      0.76 o
   5  -6   9        4.24        4.84      0.97 o
   6  -6   9        9.77        9.85      1.18 o
  -3  -5   9        0.35        0.43      0.66 o
  -2  -5   9        6.44        4.70      0.89 o
  -1  -5   9        2.05        3.26      0.58 o
   0  -5   9        0.72        1.03      0.29 o
   1  -5   9       19.83       18.74      0.63 o
   2  -5   9       13.26       13.03      0.58 o
   3  -5   9        0.08        0.00      0.27 o
   4  -5   9        0.46        0.36      0.32 o
   5  -5   9        2.33        2.04      0.50 o
   6  -5   9       17.29       17.50      1.04 o
   7  -5   9        4.01        5.98      1.25 o
  -4  -4   9        4.51        6.76      1.08 o
  -3  -4   9        0.43        0.12      0.51 o
  -2  -4   9        0.30        0.15      0.37 o
  -1  -4   9        6.97        6.51      0.53 o
   0  -4   9        1.87        1.40      0.28 o
   1  -4   9        5.37        5.52      0.52 o
   2  -4   9        0.36        0.17      0.21 o
   3  -4   9        0.26        0.44      0.19 o
   4  -4   9        6.97        7.47      0.40 o
   5  -4   9        1.52        0.38      0.24 o
   6  -4   9        7.47        8.01      0.93 o
   7  -4   9        1.19        1.78      0.52 o
   8  -4   9        0.42        0.14      0.46 o
  -4  -3   9       12.61       11.94      1.30 o
  -3  -3   9        6.98        8.31      0.78 o
  -2  -3   9        4.08        3.73      0.53 o
  -1  -3   9       18.24       19.76      0.70 o
   0  -3   9       16.96       19.59      0.68 o
   1  -3   9       33.91       31.65      0.98 o
   2  -3   9        0.00       -0.04      0.19 o
   3  -3   9        2.87        3.54      0.30 o
   4  -3   9        9.93       10.46      0.45 o
   5  -3   9        3.50        2.81      0.30 o
   6  -3   9        4.82        4.70      0.41 o
   7  -3   9        9.61       11.02      0.75 o
   8  -3   9        0.91        2.06      0.55 o
  -4  -2   9       10.91       10.17      0.85 o
  -3  -2   9        0.82        1.51      0.45 o
  -2  -2   9        1.15        0.65      0.39 o
  -1  -2   9        1.26        0.98      0.28 o
   0  -2   9        4.60        4.89      0.38 o
   1  -2   9        3.35        3.37      0.30 o
   2  -2   9      178.84      154.19      2.26 o
   3  -2   9       57.31       54.16      1.04 o
   4  -2   9        0.32        0.13      0.19 o
   5  -2   9        8.94        8.38      0.41 o
   6  -2   9       14.20       13.12      0.52 o
   7  -2   9        0.75        0.85      0.35 o
   8  -2   9       36.38       40.43      2.28 o
   9  -2   9        0.14        0.60      0.81 o
  -4  -1   9        0.16        0.21      0.46 o
  -3  -1   9        5.96        7.88      0.73 o
  -2  -1   9        3.01        2.03      0.33 o
  -1  -1   9       17.30       16.74      0.63 o
   0  -1   9        1.95        1.94      0.40 o
   1  -1   9       18.05       17.16      0.55 o
   2  -1   9       86.07       80.38      1.23 o
   3  -1   9        4.94        3.74      0.26 o
   4  -1   9      114.59      110.81      1.58 o
   5  -1   9       19.97       21.27      0.56 o
   6  -1   9        0.00        0.04      0.20 o
   7  -1   9        9.54       10.25      0.64 o
   8  -1   9        6.15        4.79      0.98 o
   9  -1   9        8.35        9.41      1.27 o
  -4   0   9        4.87        4.08      0.67 o
  -3   0   9        0.92        1.26      0.45 o
  -2   0   9        0.07        0.09      0.25 o
  -1   0   9       51.18       51.27      1.18 o
   0   0   9       10.97       13.16      0.48 o
   1   0   9       27.13       24.77      0.53 o
   2   0   9        2.29        2.61      0.21 o
   3   0   9        0.34        0.20      0.22 o
   4   0   9        1.89        1.40      0.25 o
   5   0   9       39.86       40.93      0.79 o
   6   0   9        0.70        0.61      0.22 o
   7   0   9        1.62        1.23      0.36 o
   8   0   9        5.33        6.18      0.72 o
   9   0   9        7.24        7.92      1.87 o
  -4   1   9        0.80        0.77      0.68 o
  -3   1   9        0.37       -0.15      0.48 o
  -2   1   9        1.40        0.24      0.24 o
  -1   1   9       64.70       63.55      1.54 o
   0   1   9      144.50      139.99      2.11 o
   1   1   9       25.65       24.83      0.56 o
   2   1   9       60.76       57.40      0.86 o
   3   1   9        0.69        0.64      0.15 o
   4   1   9        7.71        7.62      0.30 o
   5   1   9        3.77        4.29      0.28 o
   6   1   9        6.23        6.19      0.33 o
   7   1   9        4.05        4.39      0.31 o
   8   1   9        2.28        1.61      0.33 o
   9   1   9        1.13        1.41      0.93 o
  -4   2   9        1.19        0.75      0.69 o
  -3   2   9        0.35        1.18      0.63 o
  -2   2   9       12.00       12.78      0.68 o
  -1   2   9        0.12       -0.05      0.21 o
   0   2   9       13.24       14.25      0.49 o
   1   2   9        0.27        0.47      0.16 o
   2   2   9        0.13       -0.04      0.13 o
   3   2   9        0.00       -0.05      0.13 o
   4   2   9       15.73       15.01      0.42 o
   5   2   9      121.61      122.56      1.69 o
   6   2   9       46.90       42.82      0.81 o
   7   2   9        1.60        1.64      0.24 o
   8   2   9        0.11        0.13      0.22 o
   9   2   9        0.25       -0.02      0.42 o
  -4   3   9        0.35        0.01      0.63 o
  -3   3   9       11.68       10.40      1.19 o
  -2   3   9       17.79       19.83      0.84 o
  -1   3   9        1.67        1.33      0.28 o
   0   3   9       39.09       41.22      0.98 o
   1   3   9        5.55        5.19      0.30 o
   2   3   9       19.38       18.69      0.45 o
   3   3   9        7.56        8.23      0.30 o
   4   3   9        0.31        0.10      0.11 o
   5   3   9        0.26        0.33      0.19 o
   6   3   9        4.56        4.84      0.37 o
   7   3   9       27.19       29.94      0.85 o
   8   3   9        2.01        1.58      0.43 o
   9   3   9        6.27        5.75      0.59 o
  -3   4   9        0.60        0.73      0.64 o
  -2   4   9        1.45        1.28      0.34 o
  -1   4   9        0.04       -0.18      0.18 o
   0   4   9        0.02       -0.02      0.20 o
   1   4   9       11.13       11.18      0.39 o
   2   4   9       72.64       76.67      1.63 o
   3   4   9       13.30       13.92      0.50 o
   4   4   9       11.02       10.58      0.44 o
   5   4   9        1.06        0.93      0.23 o
   6   4   9        0.11        0.03      0.25 o
   7   4   9        4.80        5.01      0.40 o
   8   4   9        1.80        1.50      0.37 o
   9   4   9        1.45        1.64      0.41 o
  -3   5   9        2.32        3.42      0.82 o
  -2   5   9        0.01       -0.15      0.39 o
  -1   5   9        0.13        0.11      0.33 o
   0   5   9        8.97       10.33      0.70 o
   1   5   9        6.55        8.04      0.48 o
   2   5   9        0.70        0.86      0.25 o
   3   5   9        8.71        8.60      0.40 o
   4   5   9        1.53        1.04      0.22 o
   5   5   9        8.49        8.92      0.50 o
   6   5   9        0.22        0.29      0.21 o
   7   5   9        1.30        2.10      0.32 o
   8   5   9        0.23        0.02      0.51 o
   9   5   9        0.02        0.06      0.33 o
  -2   6   9        0.89        0.36      0.39 o
  -1   6   9        0.00       -0.31      0.31 o
   0   6   9        9.98       10.36      0.69 o
   1   6   9        7.86        8.01      0.50 o
   2   6   9        1.61        2.02      0.31 o
   3   6   9        2.15        2.15      0.49 o
   4   6   9        0.66        0.70      0.21 o
   5   6   9        0.02        0.20      0.20 o
   6   6   9        1.81        1.93      0.28 o
   7   6   9        9.10        9.64      0.59 o
   8   6   9        3.18        3.42      0.66 o
   9   6   9        0.30        0.17      0.32 o
  -2   7   9        0.02       -0.06      0.39 o
  -1   7   9        4.28        4.11      0.57 o
   0   7   9       11.11       10.70      0.72 o
   1   7   9       28.01       27.30      0.88 o
   2   7   9        3.28        3.37      0.39 o
   3   7   9        6.75        6.31      0.36 o
   4   7   9        0.06       -0.02      0.23 o
   5   7   9        0.57        0.48      0.21 o
   6   7   9        0.00        0.01      0.20 o
   7   7   9        2.18        0.87      0.32 o
   8   7   9        0.03        0.03      0.31 o
  -1   8   9        0.60        0.84      1.01 o
   0   8   9        1.99        1.97      0.44 o
   1   8   9        0.10       -0.07      0.25 o
   2   8   9        2.15        1.85      0.32 o
   3   8   9        6.96        7.27      0.45 o
   4   8   9        1.57        1.95      0.25 o
   5   8   9        4.11        3.48      0.30 o
   6   8   9       24.74       25.40      0.82 o
   7   8   9        2.91        1.82      0.35 o
   8   8   9        0.42        0.05      0.33 o
   0   9   9        0.04       -0.31      0.31 o
   1   9   9        1.16        1.17      0.60 o
   2   9   9        1.27        1.53      0.31 o
   3   9   9        0.84        0.49      0.28 o
   4   9   9        0.17        0.04      0.19 o
   5   9   9        0.38        0.35      0.24 o
   6   9   9        0.87        0.96      0.36 o
   7   9   9        0.02        0.12      0.35 o
   2  10   9        2.38        1.25      0.32 o
   3  10   9       21.36       21.37      1.45 o
   4  10   9        4.13        4.50      0.51 o
   5  10   9        0.75        0.90      0.35 o
   6  10   9        0.22        0.68      0.39 o
   0  -7  10       12.87       14.70      1.46 o
   1  -7  10       19.04       20.91      1.67 o
   2  -7  10       14.61       17.39      1.54 o
   3  -7  10       10.65       11.88      1.32 o
   4  -7  10        6.22        6.33      1.08 o
  -1  -6  10        8.44       10.66      1.25 o
   0  -6  10       10.73       10.62      1.24 o
   1  -6  10        0.10       -0.42      0.52 o
   2  -6  10       12.69       15.01      1.37 o
   3  -6  10        6.40        6.74      1.02 o
   4  -6  10        0.03       -0.28      0.53 o
   5  -6  10        3.64        4.96      0.93 o
  -2  -5  10        0.17        0.20      0.58 o
  -1  -5  10        0.47        0.22      0.57 o
   0  -5  10        7.10        9.30      1.10 o
   1  -5  10       19.06       18.57      1.04 o
   2  -5  10        1.94        1.06      0.45 o
   3  -5  10        2.92        3.07      0.66 o
   4  -5  10       14.15       16.66      1.32 o
   5  -5  10       11.91       11.61      1.29 o
   6  -5  10        1.02        0.30      0.45 o
  -3  -4  10       10.69       11.81      1.33 o
  -2  -4  10        0.45        0.69      0.64 o
  -1  -4  10       16.08       16.68      2.00 o
   0  -4  10        0.02        0.38      0.35 o
   1  -4  10        6.18        5.37      0.62 o
   2  -4  10        1.15        0.88      0.33 o
   3  -4  10        1.68        1.82      0.39 o
   4  -4  10        9.86        9.79      0.77 o
   5  -4  10        2.71        3.70      1.30 o
   6  -4  10        4.11        3.91      0.62 o
   7  -4  10       12.12       11.99      1.06 o
  -3  -3  10        5.91        7.87      1.12 o
  -2  -3  10        0.00       -0.34      0.34 o
  -1  -3  10        3.29        3.93      1.00 o
   0  -3  10        1.12        0.36      0.56 o
   1  -3  10        0.35        0.70      0.25 o
   2  -3  10        4.96        4.65      0.44 o
   3  -3  10        1.93        1.93      0.38 o
   4  -3  10        0.11        0.39      0.23 o
   5  -3  10        7.83        8.41      0.68 o
   6  -3  10        0.00       -0.32      0.38 o
   7  -3  10       14.87       14.61      0.99 o
   8  -3  10        0.62        0.18      0.68 o
  -3  -2  10        0.03        0.26      0.43 o
  -2  -2  10        0.19        0.45      0.69 o
  -1  -2  10        8.46       11.43      0.80 o
   0  -2  10        2.13        2.05      0.53 o
   1  -2  10        0.67        0.27      0.21 o
   2  -2  10        0.25       -0.01      0.22 o
   3  -2  10       10.64       12.06      0.49 o
   4  -2  10        0.09        0.07      0.21 o
   5  -2  10        0.30        0.11      0.21 o
   6  -2  10        0.03        0.17      0.26 o
   7  -2  10        1.94        2.30      0.56 o
   8  -2  10        0.23        0.65      0.75 o
  -3  -1  10       48.18       54.86      1.92 o
  -2  -1  10       18.04       17.20      0.99 o
  -1  -1  10        0.01       -0.03      0.33 o
   0  -1  10        0.00       -0.21      0.21 o
   1  -1  10        9.08        7.93      0.37 o
   2  -1  10       10.32        9.90      0.51 o
   3  -1  10       62.76       59.64      1.14 o
   4  -1  10        2.32        2.44      0.29 o
   5  -1  10       10.86       11.78      0.49 o
   6  -1  10        0.80        1.11      0.34 o
   7  -1  10        0.01       -0.09      0.40 o
   8  -1  10        1.54        0.39      0.72 o
  -3   0  10        9.77       12.13      1.34 o
  -2   0  10        0.01       -0.06      0.39 o
  -1   0  10        3.97        3.51      0.45 o
   0   0  10        4.48        4.16      0.35 o
   1   0  10        0.05       -0.02      0.17 o
   2   0  10       20.17       19.14      0.53 o
   3   0  10       73.51       75.98      1.21 o
   4   0  10       33.16       35.65      0.75 o
   5   0  10        5.68        4.93      0.34 o
   6   0  10        3.43        3.15      0.38 o
   7   0  10        0.00        0.20      0.31 o
   8   0  10       20.85       24.96      1.32 o
   9   0  10        7.52        7.67      0.88 o
  -3   1  10        0.96        0.96      0.78 o
  -2   1  10        0.02        1.90      0.67 o
  -1   1  10        0.29       -0.25      0.31 o
   0   1  10       23.54       21.57      0.75 o
   1   1  10       20.21       19.76      0.99 o
   2   1  10       14.70       13.14      0.49 o
   3   1  10       32.31       30.56      0.67 o
   4   1  10       27.23       27.77      0.65 o
   5   1  10       82.64       83.44      1.32 o
   6   1  10        9.90        9.95      0.41 o
   7   1  10        1.76        1.49      0.26 o
   8   1  10        7.79       10.21      1.65 o
   9   1  10        0.21        0.22      0.49 o
  -3   2  10        0.04       -0.63      0.63 o
  -2   2  10        0.13       -0.13      0.53 o
  -1   2  10        5.49        4.70      0.73 o
   0   2  10       14.44       14.29      0.53 o
   1   2  10        0.24        0.02      0.18 o
   2   2  10        0.25        0.01      0.16 o
   3   2  10        0.64        0.71      0.18 o
   4   2  10        0.29        0.35      0.18 o
   5   2  10       81.38       81.06      1.27 o
   6   2  10       57.90       60.69      1.13 o
   7   2  10       11.08       10.81      0.51 o
   8   2  10        0.23        0.29      0.33 o
   9   2  10        1.18        1.44      0.53 o
  -3   3  10        0.14        0.63      0.69 o
  -2   3  10        0.86        0.91      0.64 o
  -1   3  10        2.49        1.27      0.31 o
   0   3  10       79.46       80.45      1.61 o
   1   3  10       10.04       11.52      0.44 o
   2   3  10        0.15        0.43      0.17 o
   3   3  10        0.31        0.05      0.14 o
   4   3  10        0.88        0.82      0.17 o
   5   3  10        1.32        1.10      0.27 o
   6   3  10       16.78       17.96      0.66 o
   7   3  10        3.64        4.12      0.47 o
   8   3  10        0.45        0.16      0.32 o
   9   3  10        2.16        2.87      0.55 o
  -2   4  10        0.00       -0.09      0.49 o
  -1   4  10        2.56        3.22      0.53 o
   0   4  10        1.39        1.41      0.42 o
   1   4  10        0.06       -0.21      0.21 o
   2   4  10       18.64       19.03      0.74 o
   3   4  10        1.58        2.19      0.46 o
   4   4  10        7.28        6.90      0.41 o
   5   4  10        0.04       -0.18      0.18 o
   6   4  10        4.56        3.74      0.37 o
   7   4  10        0.00        0.20      0.29 o
   8   4  10        0.29        0.74      0.35 o
   9   4  10        2.00        1.99      0.45 o
  -2   5  10        1.44        0.74      0.65 o
  -1   5  10        2.54        2.62      0.83 o
   0   5  10        2.87        3.54      0.82 o
   1   5  10        3.70        4.03      0.66 o
   2   5  10        0.76        0.97      0.29 o
   3   5  10        0.19        0.26      0.21 o
   4   5  10        1.27        1.66      0.27 o
   5   5  10        0.99        1.35      0.35 o
   6   5  10        4.89        5.23      0.40 o
   7   5  10        2.66        2.94      0.43 o
   8   5  10        6.40        6.83      0.87 o
   9   5  10        1.70        1.80      0.43 o
  -1   6  10        1.29        1.79      1.42 o
   0   6  10        1.58        1.80      0.47 o
   1   6  10        1.12        1.94      0.34 o
   2   6  10        0.06       -0.02      0.25 o
   3   6  10        0.26        0.00      0.23 o
   4   6  10        0.33        0.16      0.22 o
   5   6  10        1.70        0.92      0.26 o
   6   6  10        7.10        7.57      1.02 o
   7   6  10        0.21        0.02      0.28 o
   8   6  10        1.01        1.42      0.38 o
   0   7  10        0.08        0.18      0.37 o
   1   7  10        0.01       -0.01      0.34 o
   2   7  10        0.45        0.92      0.32 o
   3   7  10       16.56       16.39      0.70 o
   4   7  10        5.43        4.78      0.37 o
   5   7  10        7.63        7.41      0.50 o
   6   7  10        2.84        3.07      0.39 o
   7   7  10        0.07        0.02      0.27 o
   8   7  10        0.52        0.32      0.34 o
   1   8  10        2.07        1.52      0.43 o
   2   8  10        0.02       -0.23      0.26 o
   3   8  10        1.13        1.18      0.30 o
   4   8  10        0.00        0.34      0.26 o
   5   8  10        0.08       -0.16      0.23 o
   6   8  10        7.41        7.56      0.51 o
   7   8  10        0.85        0.67      0.31 o
   2   9  10        0.51        0.80      0.31 o
   3   9  10        0.04        0.68      0.28 o
   4   9  10        0.01        0.23      0.26 o
   5   9  10        0.01        0.19      0.25 o
   6   9  10        0.66       -0.11      0.32 o
   1  -6  11        0.82        1.40      0.80 o
   2  -6  11       49.06       55.45      2.78 o
   3  -6  11       10.03       11.08      1.32 o
   4  -6  11        0.95        0.33      0.65 o
   0  -5  11        6.98        7.44      1.11 o
   1  -5  11       12.79       10.60      1.27 o
   2  -5  11       31.08       33.26      1.55 o
   3  -5  11        9.23       11.72      0.90 o
   4  -5  11        0.05       -0.38      0.38 o
   5  -5  11        5.51        8.62      1.14 o
  -1  -4  11        0.75        0.18      0.62 o
   0  -4  11        0.09        0.56      0.47 o
   1  -4  11        0.03        0.75      0.53 o
   2  -4  11        4.15        4.40      0.60 o
   3  -4  11        2.03        1.85      0.51 o
   4  -4  11        2.14        1.95      0.53 o
   5  -4  11        3.91        4.64      0.69 o
   6  -4  11        7.84        7.73      1.77 o
  -2  -3  11        1.48        1.10      0.72 o
  -1  -3  11        2.16        1.75      0.52 o
   0  -3  11        3.05        4.21      0.75 o
   1  -3  11        0.11        0.22      0.36 o
   2  -3  11        4.08        4.21      1.41 o
   3  -3  11        0.58        0.31      0.36 o
   4  -3  11        0.35        0.25      0.30 o
   5  -3  11        1.08        1.52      0.39 o
   6  -3  11        3.19        3.14      0.59 o
   7  -3  11        1.39        1.23      0.81 o
  -2  -2  11        1.08        2.02      0.56 o
  -1  -2  11        1.02        0.74      0.43 o
   0  -2  11        6.93        7.82      1.31 o
   1  -2  11        0.58        0.84      0.40 o
   2  -2  11        9.33        7.88      0.70 o
   3  -2  11        0.47        0.12      0.30 o
   4  -2  11        0.67        0.92      0.32 o
   5  -2  11        1.71        2.35      0.40 o
   6  -2  11        0.82        0.07      0.40 o
   7  -2  11        3.25        2.43      0.79 o
  -2  -1  11        0.01        0.49      0.65 o
  -1  -1  11        6.35        6.29      0.70 o
   0  -1  11       12.22       13.76      0.95 o
   1  -1  11        4.56        5.65      0.72 o
   2  -1  11       11.11        9.99      0.57 o
   3  -1  11        8.45        9.35      0.60 o
   4  -1  11        2.97        3.36      0.38 o
   5  -1  11        3.71        2.35      0.42 o
   6  -1  11        1.09        0.48      0.50 o
   7  -1  11        2.74        1.56      0.77 o
   8  -1  11       11.58       11.79      1.40 o
  -2   0  11        3.71        4.39      0.95 o
  -1   0  11        0.21       -0.34      0.53 o
   0   0  11        0.81        0.75      0.60 o
   1   0  11        0.50        0.04      0.36 o
   2   0  11        9.20        7.48      0.46 o
   3   0  11       11.67       10.78      0.59 o
   4   0  11        1.84        1.15      0.26 o
   5   0  11        4.85        4.40      0.37 o
   6   0  11        9.28       10.77      0.60 o
   7   0  11        3.85        4.25      0.69 o
   8   0  11        2.27        2.31      1.42 o
  -2   1  11       11.42       12.23      1.34 o
  -1   1  11        0.39        0.73      0.65 o
   0   1  11        9.12        9.23      0.81 o
   1   1  11        5.28        4.34      0.47 o
   2   1  11       15.03       15.16      0.61 o
   3   1  11       31.45       30.09      0.70 o
   4   1  11        1.56        1.84      0.25 o
   5   1  11       11.74       11.74      0.47 o
   6   1  11        6.59        5.92      0.41 o
   7   1  11        1.66        1.57      0.49 o
   8   1  11        1.08        1.04      0.51 o
  -2   2  11        3.74        3.02      0.89 o
  -1   2  11        9.30        9.17      1.14 o
   0   2  11       18.70       17.98      1.07 o
   1   2  11        4.82        4.93      0.42 o
   2   2  11        2.00        2.28      0.31 o
   3   2  11        0.38        0.12      0.18 o
   4   2  11        3.69        3.80      0.29 o
   5   2  11       21.48       20.75      0.61 o
   6   2  11        0.05        0.25      0.22 o
   7   2  11        0.10        0.17      0.32 o
   8   2  11        0.93        0.17      0.39 o
  -1   3  11        2.17        1.17      0.64 o
   0   3  11       15.12       14.70      1.31 o
   1   3  11       42.39       43.28      1.19 o
   2   3  11       24.11       24.89      0.80 o
   3   3  11        3.23        3.28      0.34 o
   4   3  11        0.00       -0.05      0.22 o
   5   3  11       14.76       14.73      0.61 o
   6   3  11       14.13       15.98      0.79 o
   7   3  11        0.83        0.51      0.34 o
   8   3  11        0.94        0.07      0.32 o
  -1   4  11        0.35        1.21      0.65 o
   0   4  11        0.72        0.42      0.39 o
   1   4  11        0.47        1.09      0.43 o
   2   4  11        0.01        0.00      0.26 o
   3   4  11        0.00       -0.25      0.25 o
   4   4  11        4.75        5.30      0.41 o
   5   4  11        8.41        7.92      0.57 o
   6   4  11       26.86       26.67      0.98 o
   7   4  11       12.58       10.13      0.68 o
   8   4  11        1.39        1.59      0.47 o
   0   5  11        3.09        3.40      0.57 o
   1   5  11       13.66       15.01      0.91 o
   2   5  11        0.93        0.80      0.30 o
   3   5  11        3.34        3.58      0.70 o
   4   5  11        0.66        0.47      0.33 o
   5   5  11        1.00        0.60      0.31 o
   6   5  11        6.39        5.84      1.08 o
   7   5  11        0.76        0.56      0.33 o
   8   5  11        2.55        2.98      0.61 o
   0   6  11        0.96        0.38      0.53 o
   1   6  11        3.79        4.49      0.60 o
   2   6  11        4.20        4.73      0.47 o
   3   6  11       12.59       13.39      0.77 o
   4   6  11        4.44        4.43      0.45 o
   5   6  11        1.05        1.46      0.36 o
   6   6  11        0.02       -0.15      0.28 o
   7   6  11        0.16        0.26      0.31 o
   8   6  11        0.52        0.84      0.44 o
   1   7  11        0.00        0.28      0.40 o
   2   7  11        0.84        1.41      0.35 o
   3   7  11        0.14        0.03      0.28 o
   4   7  11        0.04        0.42      0.28 o
   5   7  11        0.30        0.27      0.31 o
   6   7  11        0.03       -0.08      0.28 o
   7   7  11        0.02        0.06      0.30 o
   2   8  11        0.56        0.63      0.41 o
   3   8  11        0.92        0.36      0.29 o
   4   8  11        2.51        2.61      0.39 o
   5   8  11        0.12       -0.26      0.26 o
   6   8  11        1.69        1.01      0.35 o
   1  -4  12        9.67        9.81      0.87 o
   2  -4  12        0.13       -0.12      0.54 o
   3  -4  12       27.97       33.18      2.01 o
   4  -4  12        0.96        0.55      0.49 o
   5  -4  12        0.04       -0.17      0.56 o
   0  -3  12        2.86        2.99      0.84 o
   1  -3  12       16.45       18.24      1.11 o
   2  -3  12        0.03        0.08      0.44 o
   3  -3  12        4.05        5.04      0.67 o
   4  -3  12        3.93        2.22      0.56 o
   5  -3  12       15.97       19.49      1.67 o
   6  -3  12        3.61        6.12      1.17 o
   0  -2  12        3.41        4.31      0.96 o
   1  -2  12        1.83        2.63      0.57 o
   2  -2  12        0.18        0.65      0.42 o
   3  -2  12        0.68        0.14      0.76 o
   4  -2  12        0.03       -0.38      0.38 o
   5  -2  12        1.80        1.45      0.83 o
   6  -2  12       10.27       11.14      1.34 o
   0  -1  12        0.66        0.54      0.60 o
   1  -1  12        0.78        0.53      0.61 o
   2  -1  12        3.34        2.45      0.79 o
   3  -1  12        1.01        0.55      0.42 o
   4  -1  12        1.62        1.04      0.47 o
   5  -1  12        0.14        0.56      0.65 o
   6  -1  12        0.55        0.77      0.63 o
   7  -1  12        2.30        2.32      0.86 o
   0   0  12        2.04        2.75      0.84 o
   1   0  12        0.30        0.09      0.61 o
   2   0  12        0.80        0.60      0.65 o
   3   0  12        2.53        1.65      0.46 o
   4   0  12        2.94        3.80      1.10 o
   5   0  12        3.57        4.25      0.65 o
   6   0  12        0.02       -0.36      0.54 o
   7   0  12        4.37        7.09      1.12 o
   0   1  12        2.18        2.47      0.82 o
   1   1  12        1.22        1.55      0.72 o
   2   1  12        0.60        0.87      0.59 o
   3   1  12        2.01        1.41      0.39 o
   4   1  12        3.94        2.50      0.45 o
   5   1  12       18.18       20.84      0.94 o
   6   1  12        3.16        3.57      0.62 o
   7   1  12        0.23       -0.39      0.39 o
   0   2  12        3.39        3.33      0.91 o
   1   2  12        1.44        0.79      0.61 o
   2   2  12        2.28        2.88      0.77 o
   3   2  12       17.13       16.85      0.74 o
   4   2  12       13.05       14.84      0.62 o
   5   2  12        2.49        2.90      0.44 o
   6   2  12        1.24        1.37      0.59 o
   7   2  12        1.28        1.04      0.45 o
   0   3  12        1.21        2.80      0.79 o
   1   3  12        0.46        1.03      0.67 o
   2   3  12        0.77        0.70      0.41 o
   3   3  12        2.08        2.38      0.40 o
   4   3  12        2.02        2.13      0.40 o
   5   3  12        7.10        6.27      0.57 o
   6   3  12       24.36       25.31      1.01 o
   7   3  12        2.27        2.46      0.45 o
   1   4  12        4.25        4.89      0.97 o
   2   4  12        0.08        0.20      0.39 o
   3   4  12        0.22        0.01      0.30 o
   4   4  12        0.72        0.68      0.42 o
   5   4  12        8.86        8.90      0.64 o
   6   4  12       24.41       27.48      1.14 o
   7   4  12        5.64        5.58      0.58 o
   1   5  12       11.71       10.81      0.87 o
   2   5  12        6.40        7.19      0.93 o
   3   5  12        1.08        1.10      0.35 o
   4   5  12        0.00       -0.20      0.32 o
   5   5  12        0.12       -0.20      0.30 o
   6   5  12        0.09        0.37      0.34 o
   7   5  12        0.02       -0.07      0.32 o
   2   6  12        0.35        0.62      0.44 o
   3   6  12        1.44        2.06      0.41 o
   4   6  12        2.00        1.58      0.37 o
   5   6  12        0.38        0.75      0.32 o
   6   6  12        1.37        0.94      0.38 o
   4   7  12        0.59        0.78      0.41 o
   5   7  12        0.00       -0.29      0.36 o
   3  -2  13        0.03        0.53      0.73 o
   4  -2  13        5.90        7.61      1.19 o
   2  -1  13        3.62        3.90      0.97 o
   3  -1  13        0.05        0.13      0.64 o
   4  -1  13        2.59        3.38      0.63 o
   5  -1  13        3.42        3.41      0.68 o
   2   0  13        1.98        1.37      0.75 o
   3   0  13        1.06        0.66      0.65 o
   4   0  13        2.75        3.06      0.74 o
   5   0  13        0.20        0.15      0.52 o
   6   0  13        0.55        1.07      0.75 o
   2   1  13        0.13       -0.20      0.61 o
   3   1  13        1.46        0.97      0.70 o
   4   1  13        1.45        1.19      0.45 o
   5   1  13        0.40        0.99      0.47 o
   6   1  13        0.12        0.55      0.44 o
   2   2  13        0.60        0.89      0.67 o
   3   2  13        1.61        2.22      0.75 o
   4   2  13        3.46        3.06      0.57 o
   5   2  13        0.46        0.44      0.43 o
   6   2  13        0.10        0.73      0.46 o
   2   3  13        1.86        1.93      0.79 o
   3   3  13        6.66        7.51      1.12 o
   4   3  13        5.02        5.42      0.99 o
   5   3  13        0.52       -0.07      0.42 o
   6   3  13        0.01        0.12      0.53 o
   3   4  13        0.29       -0.27      0.41 o
   4   4  13        2.36        2.06      0.44 o
   5   4  13        3.12        3.63      0.51 o
 
